# Supplementary material for: Genomic diversity of Salmonella Typhimurium and its monophasic variant in pig and pork production in France
Source: Microbiol Spectr. 2024 Nov 8;12(12):e00526-24. doi: 10.1128/spectrum.00526-24 (PMC11619346; doi:10.1128/spectrum.00526-24)
Supplement: Table S1 — Epidata of strains selected from France and from others countries for this study. [file spectrum.00526-24-s0002.xlsx]

## Sheet: French genomes
Supplementary Table S1. Epidata aS. Typhimurium or S. 1,4,[5],12:i:- MLST profile: sample ID aS. Typhimurium or S. 1,4,[5],12:i:- name, serotyping, accession number, collection year, source aS. Typhimurium or S. 1,4,[5],12:i:- geographical origin of strains from France.
ID	Sample name	Owner ID	Antigenic Formulae	Serotyping with SeqSero	Accession number	Sampling year	Source	Country	MLST profile	Geographical breeding origin	Sample level
17Q001852	17Q001852	IFIP	S. 1,4,[5],12:i:-	S. 1,4,[5],12:i:-	SRR27182538	2017	PIG - carcass	France	ST 34	Pays de la Loire	Slaughterhouse
17Q001853	17Q001853	IFIP	S. Typhimurium	S. Typhimurium	SRR27182537	2017	PIG - carcass	France	ST 19	Pays de la Loire	Slaughterhouse
17Q001854	17Q001854	IFIP	S. Typhimurium	S. 1,4,[5],12:i:-	SRR27182354	2017	PIG - carcass	France	ST 34	Pays de la Loire	Slaughterhouse
17Q001855	17Q001855	IFIP	S. Typhimurium	S. 1,4,[5],12:i:-	SRR27182448	2017	PIG - carcass	France	ST 34	Centre-Val de Loire	Slaughterhouse
17Q001857	17Q001857	IFIP	S. 1,4,[5],12:i:-	S. 1,4,[5],12:i:-	SRR27182437	2017	PIG - carcass	France	ST 34	Bretagne	Slaughterhouse
17Q002436	17Q002436	IFIP	S. 1,4,[5],12:i:-	S. 1,4,[5],12:i:-	SRR27182402	2017	PIG - carcass	France	ST 34	Centre-Val de Loire	Slaughterhouse
17Q002437	17Q002437	IFIP	S. 1,4,[5],12:i:-	S. 1,4,[5],12:i:-	SRR27182391	2017	PIG - carcass	France	ST 34	Centre-Val de Loire	Slaughterhouse
17Q002438	17Q002438	IFIP	S. 1,4,[5],12:i:-	S. 1,4,[5],12:i:-	SRR27182380	2017	PIG - carcass	France	ST 34	Occitanie	Slaughterhouse
17Q002720	17Q002720	IFIP	S. 1,4,[5],12:i:-	S. 1,4,[5],12:i:-	SRR27182502	2017	PIG - carcass	France	ST 34	Bretagne	Slaughterhouse
17Q002724	17Q002724	IFIP	S. 1,4,[5],12:i:-	S. 1,4,[5],12:i:-	SRR27182491	2017	PIG - carcass	France	ST 34	Bretagne	Slaughterhouse
17Q002728	17Q002728	IFIP	S. 1,4,[5],12:i:-	S. 1,4,[5],12:i:-	SRR27182536	2017	PIG - carcass	France	ST 34	Bretagne	Slaughterhouse
17Q002729	17Q002729	IFIP	S. Typhimurium	S. 1,4,[5],12:i:-	SRR27182473	2017	PIG - carcass	France	ST 34	Bretagne	Slaughterhouse
17Q002731	17Q002731	IFIP	S. 1,4,[5],12:i:-	S. 1,4,[5],12:i:-	SRR27182462	2017	PIG - carcass	France	ST 34	Bretagne	Slaughterhouse
17Q002732	17Q002732	IFIP	S. 1,4,[5],12:i:-	S. 1,4,[5],12:i:-	SRR27182423	2017	PIG - carcass	France	ST 34	Bretagne	Slaughterhouse
17Q002734	17Q002734	IFIP	S. 1,4,[5],12:i:-	S. 1,4,[5],12:i:-	SRR27182412	2017	PIG - carcass	France	ST 34	Bretagne	Slaughterhouse
17Q002737	17Q002737	IFIP	S. 1,4,[5],12:i:-	S. 1,4,[5],12:i:-	SRR27182530	2017	PIG - carcass	France	ST 34	Bretagne	Slaughterhouse
17Q002738	17Q002738	IFIP	S. 1,4,[5],12:i:-	S. 1,4,[5],12:i:-	SRR27182519	2017	PIG - carcass	France	ST 34	Bretagne	Slaughterhouse
17Q002739	17Q002739	IFIP	S. 1,4,[5],12:i:-	S. 1,4,[5],12:i:-	SRR27182375	2017	PIG - carcass	France	ST 34	Bretagne	Slaughterhouse
17Q002740	17Q002740	IFIP	S. 1,4,[5],12:i:-	S. 1,4,[5],12:i:-	SRR27182364	2017	PIG - carcass	France	ST 34	Bretagne	Slaughterhouse
17Q002741	17Q002741	IFIP	S. 1,4,[5],12:i:-	S. 1,4,[5],12:i:-	SRR27182355	2017	PIG - carcass	France	ST 34	Bretagne	Slaughterhouse
17Q002742	17Q002742	IFIP	S. 1,4,[5],12:i:-	S. 1,4,[5],12:i:-	SRR27182459	2017	PIG - carcass	France	ST 34	Bretagne	Slaughterhouse
17Q002743	17Q002743	IFIP	S. 1,4,[5],12:i:-	S. 1,4,[5],12:i:-	SRR27182457	2017	PIG - carcass	France	ST 34	Bretagne	Slaughterhouse
17Q002744	17Q002744	IFIP	S. Typhimurium	S. Typhimurium	SRR27182456	2017	PIG - carcass	France	ST 34	Bretagne	Slaughterhouse
17Q002745	17Q002745	IFIP	S. Typhimurium	S. Typhimurium	SRR27182455	2017	PIG - carcass	France	ST 34	Bretagne	Slaughterhouse
17Q002746	17Q002746	IFIP	S. Typhimurium	S. 1,4,[5],12:i:-	SRR27182454	2017	PIG - carcass	France	ST 34	Bretagne	Slaughterhouse
17Q002748	17Q002748	IFIP	S. 1,4,[5],12:i:-	S. 1,4,[5],12:i:-	SRR27182453	2017	PIG - carcass	France	ST 34	Bretagne	Slaughterhouse
17Q002750	17Q002750	IFIP	S. 1,4,[5],12:i:-	S. 1,4,[5],12:i:-	SRR27182452	2017	PIG - carcass	France	ST 34	Bretagne	Slaughterhouse
17Q002752	17Q002752	IFIP	S. 1,4,[5],12:i:-	S. 1,4,[5],12:i:-	SRR27182451	2017	PIG - carcass	France	ST 34	Bretagne	Slaughterhouse
17Q002753	17Q002753	IFIP	S. 1,4,[5],12:i:-	S. 1,4,[5],12:i:-	SRR27182450	2017	PIG - carcass	France	ST 34	Bretagne	Slaughterhouse
17Q002757	17Q002757	IFIP	S. Typhimurium	S. Typhimurium	SRR27182449	2017	PIG - carcass	France	ST 34	Bretagne	Slaughterhouse
17Q002758	17Q002758	IFIP	S. 1,4,[5],12:i:-	S. 1,4,[5],12:i:-	SRR27182447	2017	PIG - carcass	France	ST 34	Bretagne	Slaughterhouse
17Q002764	17Q002764	IFIP	S. 1,4,[5],12:i:-	S. 1,4,[5],12:i:-	SRR27182446	2017	PIG - carcass	France	ST 34	Bretagne	Slaughterhouse
17Q002766	17Q002766	IFIP	S. 1,4,[5],12:i:-	S. 1,4,[5],12:i:-	SRR27182445	2017	PIG - carcass	France	ST 34	Bretagne	Slaughterhouse
17Q002767	17Q002767	IFIP	S. 1,4,[5],12:i:-	S. 1,4,[5],12:i:-	SRR27182444	2017	PIG - carcass	France	ST 34	Bretagne	Slaughterhouse
17Q002770	17Q002770	IFIP	S. 1,4,[5],12:i:-	S. 1,4,[5],12:i:-	SRR27182443	2017	PIG - carcass	France	ST 34	Bretagne	Slaughterhouse
17Q002772	17Q002772	IFIP	S. 1,4,[5],12:i:-	S. Typhimurium	SRR27182442	2017	PIG - carcass	France	ND	Bretagne	Slaughterhouse
17Q002773	17Q002773	IFIP	S. 1,4,[5],12:i:-	S. 1,4,[5],12:i:-	SRR27182441	2017	PIG - carcass	France	ST 34	Bretagne	Slaughterhouse
17Q002776	17Q002776	IFIP	S. 1,4,[5],12:i:-	S. 1,4,[5],12:i:-	SRR27182440	2017	PIG - carcass	France	ST 34	Bretagne	Slaughterhouse
17Q002777	17Q002777	IFIP	S. 1,4,[5],12:i:-	S. 1,4,[5],12:i:-	SRR27182439	2017	PIG - carcass	France	ST 34	Bretagne	Slaughterhouse
17Q002778	17Q002778	IFIP	S. 1,4,[5],12:i:-	S. 1,4,[5],12:i:-	SRR27182438	2017	PIG - carcass	France	ST 34	Bretagne	Slaughterhouse
17Q002785	17Q002785	IFIP	S. 1,4,[5],12:i:-	S. 1,4,[5],12:i:-	SRR27182436	2017	PIG - carcass	France	ST 34	NormaS. Typhimurium or S. 1,4,[5],12:i:-ie	Slaughterhouse
17Q002786	17Q002786	IFIP	S. 1,4,[5],12:i:-	S. 1,4,[5],12:i:-	SRR27182435	2017	PIG - carcass	France	ST 34	Pays de la Loire	Slaughterhouse
17Q002795	17Q002795	IFIP	S. 1,4,[5],12:i:-	S. 1,4,[5],12:i:-	SRR27182434	2017	PIG - carcass	France	ST 34	Bretagne	Slaughterhouse
17Q002796	17Q002796	IFIP	S. 1,4,[5],12:i:-	S. 1,4,[5],12:i:-	SRR27182433	2017	PIG - carcass	France	ST 34	Bretagne	Slaughterhouse
17Q002798	17Q002798	IFIP	S. 1,4,[5],12:i:-	S. 1,4,[5],12:i:-	SRR27182432	2017	PIG - carcass	France	ST 34	Bretagne	Slaughterhouse
17Q002881	17Q002881	IFIP	S. 1,4,[5],12:i:-	S. 1,4,[5],12:i:-	SRR27182431	2017	PIG - carcass	France	ST 34	Bretagne	Slaughterhouse
17Q002884	17Q002884	IFIP	S. 1,4,[5],12:i:-	S. 1,4,[5],12:i:-	SRR27182407	2017	PIG - carcass	France	ST 34	Pays de la Loire	Slaughterhouse
17Q003066	17Q003066	IFIP	S. 1,4,[5],12:i:-	S. 1,4,[5],12:i:-	SRR27182405	2017	PIG - carcass	France	ST 34	Bretagne	Slaughterhouse
17Q003068	17Q003068	IFIP	S. 1,4,[5],12:i:-	S. 1,4,[5],12:i:-	SRR27182404	2017	PIG - carcass	France	ST 34	Bretagne	Slaughterhouse
17Q003069	17Q003069	IFIP	S. 1,4,[5],12:i:-	S. 1,4,[5],12:i:-	SRR27182403	2017	PIG - carcass	France	ST 34	Bretagne	Slaughterhouse
17Q003070	17Q003070	IFIP	S. 1,4,[5],12:i:-	S. 1,4,[5],12:i:-	SRR27182401	2017	PIG - carcass	France	ST 34	Bretagne	Slaughterhouse
17Q003071	17Q003071	IFIP	S. 1,4,[5],12:i:-	S. 1,4,[5],12:i:-	SRR27182400	2017	PIG - carcass	France	ST 34	Bretagne	Slaughterhouse
17Q003072	17Q003072	IFIP	S. 1,4,[5],12:i:-	S. 1,4,[5],12:i:-	SRR27182399	2017	PIG - carcass	France	ST 34	Bretagne	Slaughterhouse
17Q003073	17Q003073	IFIP	S. 1,4,[5],12:i:-	S. 1,4,[5],12:i:-	SRR27182398	2017	PIG - carcass	France	ST 34	Bretagne	Slaughterhouse
17Q003074	17Q003074	IFIP	S. 1,4,[5],12:i:-	S. 1,4,[5],12:i:-	SRR27182397	2017	PIG - carcass	France	ST 34	Bretagne	Slaughterhouse
17Q003075	17Q003075	IFIP	S. 1,4,[5],12:i:-	S. 1,4,[5],12:i:-	SRR27182396	2017	PIG - carcass	France	ST 34	Bretagne	Slaughterhouse
17Q003076	17Q003076	IFIP	S. 1,4,[5],12:i:-	S. 1,4,[5],12:i:-	SRR27182395	2017	PIG - carcass	France	ST 34	Bretagne	Slaughterhouse
17Q003077	17Q003077	IFIP	S. Typhimurium	S. Typhimurium or S. 1,4,[5],12:i:-	SRR27182394	2017	PIG - carcass	France	ND	Bretagne	Slaughterhouse
17Q003081	17Q003081	IFIP	S. Typhimurium	S. Typhimurium or S. 1,4,[5],12:i:-	SRR27182393	2017	PIG - carcass	France	ST 19	Pays de la Loire	Slaughterhouse
17Q003082	17Q003082	IFIP	S. Typhimurium	S. 1,4,[5],12:i:-	SRR27182392	2017	PIG - carcass	France	ST 34	Bretagne	Slaughterhouse
17Q003086	17Q003086	IFIP	S. 1,4,[5],12:i:-	S. 1,4,[5],12:i:-	SRR27182390	2017	PIG - carcass	France	ST 34	Pays de la Loire	Slaughterhouse
17Q003087	17Q003087	IFIP	S. 1,4,[5],12:i:-	S. 1,4,[5],12:i:-	SRR27182389	2017	PIG - carcass	France	ST 34	Pays de la Loire	Slaughterhouse
17Q003090	17Q003090	IFIP	S. 1,4,[5],12:i:-	S. 1,4,[5],12:i:-	SRR27182388	2017	PIG - carcass	France	ST 34	Pays de la Loire	Slaughterhouse
17Q003091	17Q003091	IFIP	S. 1,4,[5],12:i:-	S. 1,4,[5],12:i:-	SRR27182387	2017	PIG - carcass	France	ST 34	Pays de la Loire	Slaughterhouse
17Q003092	17Q003092	IFIP	S. 1,4,[5],12:i:-	S. 1,4,[5],12:i:-	SRR27182386	2017	PIG - carcass	France	ST 34	Pays de la Loire	Slaughterhouse
17Q003093	17Q003093	IFIP	S. 1,4,[5],12:i:-	S. 1,4,[5],12:i:-	SRR27182385	2017	PIG - carcass	France	ST 34	Nouvelle-Aquitaine	Slaughterhouse
17Q003094	17Q003094	IFIP	S. 1,4,[5],12:i:-	S. 1,4,[5],12:i:-	SRR27182384	2017	PIG - carcass	France	ST 34	Pays de la Loire	Slaughterhouse
17Q003095	17Q003095	IFIP	S. 1,4,[5],12:i:-	S. 1,4,[5],12:i:-	SRR27182383	2017	PIG - carcass	France	ST 34	Pays de la Loire	Slaughterhouse
17Q003096	17Q003096	IFIP	S. 1,4,[5],12:i:-	S. 1,4,[5],12:i:-	SRR27182382	2017	PIG - carcass	France	ST 34	Bretagne	Slaughterhouse
17Q003132	17Q003132	IFIP	S. 1,4,[5],12:i:-	S. 1,4,[5],12:i:-	SRR27182381	2017	PIG - carcass	France	ST 34	Bretagne	Slaughterhouse
17Q003133	17Q003133	IFIP	S. 1,4,[5],12:i:-	S. 1,4,[5],12:i:-	SRR27182379	2017	PIG - carcass	France	ST 34	Bretagne	Slaughterhouse
17Q003134	17Q003134	IFIP	S. 1,4,[5],12:i:-	S. 1,4,[5],12:i:-	SRR27182512	2017	PIG - carcass	France	ST 34	Bretagne	Slaughterhouse
17Q003135	17Q003135	IFIP	S. 1,4,[5],12:i:-	S. 1,4,[5],12:i:-	SRR27182510	2017	PIG - carcass	France	ST 34	Centre-Val de Loire	Slaughterhouse
17Q003136	17Q003136	IFIP	S. Typhimurium	S. Typhimurium	SRR27182509	2017	PIG - carcass	France	ST 19	Bretagne	Slaughterhouse
17Q003142	17Q003142	IFIP	S. 1,4,[5],12:i:-	S. 1,4,[5],12:i:-	SRR27182508	2017	PIG - carcass	France	ST 34	Bretagne	Slaughterhouse
17Q003146	17Q003146	IFIP	S. 1,4,[5],12:i:-	S. 1,4,[5],12:i:-	SRR27182507	2017	PIG - carcass	France	ST 34	Pays de la Loire	Slaughterhouse
17Q003147	17Q003147	IFIP	S. 1,4,[5],12:i:-	S. 1,4,[5],12:i:-	SRR27182506	2017	PIG - carcass	France	ST 34	Bretagne	Slaughterhouse
17Q003149	17Q003149	IFIP	S. Typhimurium	S. Typhimurium	SRR27182505	2017	PIG - carcass	France	ST 19	Bretagne	Slaughterhouse
17Q003150	17Q003150	IFIP	S. Typhimurium	S. Typhimurium	SRR27182504	2017	PIG - carcass	France	ST 19	Bretagne	Slaughterhouse
17Q003153	17Q003153	IFIP	S. 1,4,[5],12:i:-	S. 1,4,[5],12:i:-	SRR27182503	2017	PIG - carcass	France	ST 34	Pays de la Loire	Slaughterhouse
17Q003154	17Q003154	IFIP	S. 1,4,[5],12:i:-	S. 1,4,[5],12:i:-	SRR27182501	2017	PIG - carcass	France	ST 34	Bretagne	Slaughterhouse
17Q003155	17Q003155	IFIP	S. 1,4,[5],12:i:-	S. 1,4,[5],12:i:-	SRR27182500	2017	PIG - carcass	France	ST 34	Bretagne	Slaughterhouse
17Q003552	17Q003552	IFIP	S. 1,4,[5],12:i:-	S. 1,4,[5],12:i:-	SRR27182499	2017	PIG - carcass	France	ST 34	Pays de la Loire	Slaughterhouse
17Q003555	17Q003555	IFIP	S. 1,4,[5],12:i:-	S. 1,4,[5],12:i:-	SRR27182498	2017	PIG - carcass	France	ST 34	Pays de la Loire	Slaughterhouse
17Q003557	17Q003557	IFIP	S. 1,4,[5],12:i:-	S. Typhimurium	SRR27182497	2017	PIG - carcass	France	ST 19	Pays de la Loire	Slaughterhouse
17Q003563	17Q003563	IFIP	S. 1,4,[5],12:i:-	S. 1,4,[5],12:i:-	SRR27182496	2017	PIG - carcass	France	ST 34	Bretagne	Slaughterhouse
17Q003567	17Q003567	IFIP	S. 1,4,[5],12:i:-	S. 1,4,[5],12:i:-	SRR27182495	2017	PIG - carcass	France	ST 34	Bretagne	Slaughterhouse
17Q003570	17Q003570	IFIP	S. 1,4,[5],12:i:-	S. 1,4,[5],12:i:-	SRR27182494	2017	PIG - carcass	France	ST 34	Auvergne-Rhône-Alpes	Slaughterhouse
17Q003571	17Q003571	IFIP	S. Typhimurium	S. Typhimurium or S. 1,4,[5],12:i:-	SRR27182493	2017	PIG - carcass	France	ST 19	Bretagne	Slaughterhouse
17Q003793	17Q003793	IFIP	S. 1,4,[5],12:i:-	S. 1,4,[5],12:i:-	SRR27182492	2017	PIG - carcass	France	ST 34	Bretagne	Slaughterhouse
17Q003794	17Q003794	IFIP	S. 1,4,[5],12:i:-	S. 1,4,[5],12:i:-	SRR27182490	2017	PIG - carcass	France	ST 34	Bretagne	Slaughterhouse
17Q003795	17Q003795	IFIP	S. 1,4,[5],12:i:-	S. 1,4,[5],12:i:-	SRR27182489	2017	PIG - carcass	France	ST 34	Bretagne	Slaughterhouse
17Q003796	17Q003796	IFIP	S. Typhimurium	S. Typhimurium	SRR27182488	2017	PIG - carcass	France	ND	Bretagne	Slaughterhouse
17Q003798	17Q003798	IFIP	S. 1,4,[5],12:i:-	S. 1,4,[5],12:i:-	SRR27182487	2017	PIG - carcass	France	ST 34	Nouvelle-Aquitaine	Slaughterhouse
17Q003799	17Q003799	IFIP	S. 1,4,[5],12:i:-	S. 1,4,[5],12:i:-	SRR27182486	2017	PIG - carcass	France	ST 34	Pays de la Loire	Slaughterhouse
17Q003800	17Q003800	IFIP	S. 1,4,[5],12:i:-	S. 1,4,[5],12:i:-	SRR27182485	2017	PIG - carcass	France	ST 34	Pays de la Loire	Slaughterhouse
17Q003801	17Q003801	IFIP	S. 1,4,[5],12:i:-	S. 1,4,[5],12:i:-	SRR27182484	2017	PIG - carcass	France	ST 34	Nouvelle-Aquitaine	Slaughterhouse
17Q004300	17Q004300	IFIP	S. 1,4,[5],12:i:-	S. 1,4,[5],12:i:-	SRR27182353	2017	PIG - carcass	France	ST 34	Pays de la Loire	Slaughterhouse
17Q004301	17Q004301	IFIP	S. 1,4,[5],12:i:-	S. 1,4,[5],12:i:-	SRR27182352	2017	PIG - carcass	France	ST 34	Bretagne	Slaughterhouse
18Q000196	18Q000196	IFIP	S. 1,4,[5],12:i:-	S. 1,4,[5],12:i:-	SRR27182351	2017	PIG - carcass	France	ST 34	Bretagne	Slaughterhouse
18Q000197	18Q000197	IFIP	S. Typhimurium	S. Typhimurium	SRR27182483	2017	PIG - carcass	France	ND	Bretagne	Slaughterhouse
18Q000526	18Q000526	IFIP	S. Typhimurium	S. 1,4,[5],12:i:-	SRR27182482	2017	PIG - carcass	France	ST 34	Bretagne	Slaughterhouse
18Q000533	18Q000533	IFIP	S. Typhimurium	S. 1,4,[5],12:i:-	SRR27182481	2017	PIG - carcass	France	ST 34	Bretagne	Slaughterhouse
2013LSAL01112	2013LSAL01112	ANSES-USEL	S. 1,4,[5],12:i:-	S. 1,4,[5],12:i:-	SRR27182480	2013	PIG	France	ST 34	Nouvelle-Aquitaine	Slaughterhouse
2013LSAL01180	2013LSAL01180	ANSES-USEL	S. 1,4,[5],12:i:-	S. 1,4,[5],12:i:-	SRR27182479	2013	PIG	France	ST 34	Auvergne-Rhône-Alpes	Slaughterhouse
2013LSAL04720	2013LSAL04720	ANSES-USEL	S. 1,4,[5],12:i:-	S. 1,4,[5],12:i:-	SRR27182478	2013	PIG	France	ST 34	Bourgogne-Franche-Comté	Slaughterhouse
2013LSAL04772	2013LSAL04772	ANSES-USEL	S. 1,4,[5],12:i:-	S. 1,4,[5],12:i:-	SRR27182477	2013	PIG - fattening pig	France	ST 34	Pays de la Loire	Farm
2014LSAL00944	2014LSAL00944	ANSES-USEL	S. 1,4,[5],12:i:-	S. 1,4,[5],12:i:-	SRR27182476	2014	PIG	France	ST 34	NormaS. Typhimurium or S. 1,4,[5],12:i:-ie	Slaughterhouse
2014LSAL01489	2014LSAL01489	ANSES-USEL	S. 1,4,[5],12:i:-	S. 1,4,[5],12:i:-	SRR27182475	2014	PIG	France	ST 34	Hauts-de-France	Slaughterhouse
2014LSAL02042	2014LSAL02042	ANSES-USEL	S. 1,4,[5],12:i:-	S. 1,4,[5],12:i:-	SRR27182474	2014	PIG - breeding animal	France	ST 34	Auvergne-Rhône-Alpes	Farm
2014LSAL02131	2014LSAL02131	ANSES-USEL	S. 1,4,[5],12:i:-	S. 1,4,[5],12:i:-	SRR27182472	2014	PIG - fattening pig	France	ST 34	Pays de la Loire	Farm
2014LSAL02741	2014LSAL02741	ANSES-USEL	S. 1,4,[5],12:i:-	S. 1,4,[5],12:i:-	SRR27182471	2014	PIG - breeding animal	France	ST 34	Auvergne-Rhône-Alpes	Farm
2014LSAL03021	2014LSAL03021	ANSES-USEL	S. 1,4,[5],12:i:-	S. 1,4,[5],12:i:-	SRR27182470	2014	PIG	France	ST 34	Occitanie	Slaughterhouse
2014LSAL03857	2014LSAL03857	ANSES-USEL	S. 1,4,[5],12:i:-	S. 1,4,[5],12:i:-	SRR27182469	2014	PIG	France	ST 34	Nouvelle-Aquitaine	Slaughterhouse
2014LSAL05438	2014LSAL05438	ANSES-USEL	S. 1,4,[5],12:i:-	S. 1,4,[5],12:i:-	SRR27182468	2014	PIG - fattening pig	France	ST 34	Bourgogne-Franche-Comté	Farm
2015LSAL00287	2015LSAL00287	ANSES-USEL	S. 1,4,[5],12:i:-	S. 1,4,[5],12:i:-	SRR27182467	2015	PIG - fattening pig	France	ST 34	NormaS. Typhimurium or S. 1,4,[5],12:i:-ie	Farm
2015LSAL01384	2015LSAL01384	ANSES-USEL	S. 1,4,[5],12:i:-	S. 1,4,[5],12:i:-	SRR27182466	2015	PIG - fattening pig	France	ST 34	Pays de la Loire	Farm
2015LSAL01646	2015LSAL01646	ANSES-USEL	S. 1,4,[5],12:i:-	S. 1,4,[5],12:i:-	SRR27182465	2015	PIG	France	ST 34	Occitanie	Slaughterhouse
2015LSAL02276	2015LSAL02276	ANSES-USEL	S. Typhimurium	S. Typhimurium	SRR27182464	2015	PIG - fattening pig	France	ST 34	Bretagne	Farm
2015LSAL02584	2015LSAL02584	ANSES-USEL	S. 1,4,[5],12:i:-	S. 1,4,[5],12:i:-	SRR27182463	2015	PIG	France	ST 34	Provence-Alpes-Côte d'Azur	Slaughterhouse
2018LSAL02657	2018LSAL02657	ANSES-USEL	S. 1,4,[5],12:i:-	S. 1,4,[5],12:i:-	SRR27182461	2018	PIG	France	ST 34	Nouvelle-Aquitaine	Slaughterhouse
2018LSAL04312	2018LSAL04312	ANSES-USEL	S. 1,4,[5],12:i:-	S. 1,4,[5],12:i:-	SRR27182460	2018	PIG - fattening pig	France	ST 34	Nouvelle-Aquitaine	Farm
2020LSAL00456	2020LSAL00456	ANSES-USEL	S. 1,4,[5],12:i:-	S. 1,4,[5],12:i:-	SRR27182458	2020	PIG	France	ST 34	Bretagne	Slaughterhouse
2020LSAL00892	2020LSAL00892	ANSES-USEL	S. 1,4,[5],12:i:-	S. 1,4,[5],12:i:-	SRR27182430	2020	PIG - fattening pig	France	ST 34	Occitanie	Farm
2020LSAL03808	2020LSAL03808	ANSES-SALMONELLA NETWORK	S. 1,4,[5],12:i:-	S. 1,4,[5],12:i:-	SRR27182429	2019	PIG - carcass	France	ST 34	Nouvelle-Aquitaine	Slaughterhouse
2020LSAL03810	2020LSAL03810	ANSES-SALMONELLA NETWORK	S. 1,4,[5],12:i:-	S. 1,4,[5],12:i:-	SRR27182428	2019	PIG - carcass	France	ST 34	Nouvelle-Aquitaine	Slaughterhouse
2020LSAL03811	2020LSAL03811	ANSES-SALMONELLA NETWORK	S. 1,4,[5],12:i:-	S. 1,4,[5],12:i:-	SRR27182427	2019	PIG - carcass	France	ST 34	Nouvelle-Aquitaine	Slaughterhouse
2020LSAL03821	2020LSAL03821	ANSES-SALMONELLA NETWORK	S. Typhimurium	S. 1,4,[5],12:i:-	SRR27182426	2019	PIG - carcass	France	ST 34	Nouvelle-Aquitaine	Slaughterhouse
2020LSAL03822	2020LSAL03822	ANSES-SALMONELLA NETWORK	S. Typhimurium	S. 1,4,[5],12:i:-	SRR27182425	2019	PIG - carcass	France	ST 34	Nouvelle-Aquitaine	Slaughterhouse
2020LSAL03830	2020LSAL03830	ANSES-SALMONELLA NETWORK	S. Typhimurium	S. 1,4,[5],12:i:-	SRR27182424	2019	PIG - carcass	France	ST 34	Nouvelle-Aquitaine	Slaughterhouse
2020LSAL03832	2020LSAL03832	ANSES-SALMONELLA NETWORK	S. Typhimurium	S. 1,4,[5],12:i:-	SRR27182422	2019	PIG - carcass	France	ST 34	Nouvelle-Aquitaine	Slaughterhouse
2020LSAL06102	2020LSAL06102	ANSES-SALMONELLA NETWORK	S. 1,4,[5],12:i:-	S. 1,4,[5],12:i:-	SRR27182421	2019	PIG - carcass	France	ST 34	Pays de la Loire	Slaughterhouse
2020LSAL10421	2020LSAL10421	ANSES-FOUGERES	S. Typhimurium	S. 1,4,[5],12:i:-	SRR27182420	2019	PIG - carcass	France	ST 34	Nouvelle-Aquitaine	Slaughterhouse
2020LSAL10422	2020LSAL10422	ANSES-FOUGERES	S. 1,4,[5],12:i:-	S. 1,4,[5],12:i:-	SRR27182419	2019	PIG - carcass	France	ST 34	Nouvelle-Aquitaine	Slaughterhouse
2021LSAL06135	2021LSAL06135	ANSES-FOUGERES	S. Typhimurium	S. Typhimurium	SRR27182418	2019	PIG - carcass	France	ST 19	Centre-Val de Loire	Slaughterhouse
2021LSAL06136	2021LSAL06136	ANSES-FOUGERES	S. 1,4,[5],12:i:-	S. 1,4,[5],12:i:-	SRR27182417	2019	PIG - carcass	France	ST 34	Pays de la Loire	Slaughterhouse
2021LSAL06137	2021LSAL06137	ANSES-FOUGERES	S. 1,4,[5],12:i:-	S. 1,4,[5],12:i:-	SRR27182416	2019	PIG - carcass	France	ST 34	Pays de la Loire	Slaughterhouse
2021LSAL06138	2021LSAL06138	ANSES-FOUGERES	S. 1,4,[5],12:i:-	S. 1,4,[5],12:i:-	SRR27182415	2019	PIG - carcass	France	ST 34	Pays de la Loire	Slaughterhouse
2021LSAL06139	2021LSAL06139	ANSES-FOUGERES	S. 1,4,[5],12:i:-	S. 1,4,[5],12:i:-	SRR27182414	2019	PIG - carcass	France	ST 34	Pays de la Loire	Slaughterhouse
2021LSAL06140	2021LSAL06140	ANSES-FOUGERES	S. 1,4,[5],12:i:-	S. 1,4,[5],12:i:-	SRR27182413	2019	PIG - carcass	France	ST 34	Pays de la Loire	Slaughterhouse
2021LSAL06141	2021LSAL06141	ANSES-FOUGERES	S. 1,4,[5],12:i:-	S. 1,4,[5],12:i:-	SRR27182411	2019	PIG - carcass	France	ST 34	Pays de la Loire	Slaughterhouse
2021LSAL06142	2021LSAL06142	ANSES-FOUGERES	S. 1,4,[5],12:i:-	S. 1,4,[5],12:i:-	SRR27182410	2019	PIG - carcass	France	ST 34	Pays de la Loire	Slaughterhouse
2021LSAL06143	2021LSAL06143	ANSES-FOUGERES	S. Typhimurium	S. 1,4,[5],12:i:-	SRR27182409	2019	PIG - carcass	France	ST 34	Nouvelle-Aquitaine	Slaughterhouse
2021LSAL06144	2021LSAL06144	ANSES-FOUGERES	S. Typhimurium	S. 1,4,[5],12:i:-	SRR27182408	2019	PIG - carcass	France	ST 34	Nouvelle-Aquitaine	Slaughterhouse
2021LSAL06145	2021LSAL06145	ANSES-FOUGERES	S. Typhimurium	S. 1,4,[5],12:i:-	SRR27182406	2019	PIG - carcass	France	ST 34	Nouvelle-Aquitaine	Slaughterhouse
2021LSAL06146	2021LSAL06146	ANSES-FOUGERES	S. 1,4,[5],12:i:-	S. 1,4,[5],12:i:-	SRR27182535	2019	PIG - carcass	France	ST 34	Nouvelle-Aquitaine	Slaughterhouse
2021LSAL06151	2021LSAL06151	ANSES-FOUGERES	S. 1,4,[5],12:i:-	S. 1,4,[5],12:i:-	SRR27182534	2019	PIG - carcass	France	ST 34	Nouvelle-Aquitaine	Slaughterhouse
2021LSAL06152	2021LSAL06152	ANSES-FOUGERES	S. Typhimurium	S. Typhimurium	SRR27182533	2019	PIG - carcass	France	ST 19	Nouvelle-Aquitaine	Slaughterhouse
2021LSAL06153	2021LSAL06153	ANSES-FOUGERES	S. Typhimurium	S. Typhimurium	SRR27182532	2019	PIG - carcass	France	ST 19	Nouvelle-Aquitaine	Slaughterhouse
2021LSAL06154	2021LSAL06154	ANSES-FOUGERES	S. 1,4,[5],12:i:-	S. 1,4,[5],12:i:-	SRR27182531	2019	PIG - carcass	France	ST 34	Nouvelle-Aquitaine	Slaughterhouse
2021LSAL06155	2021LSAL06155	ANSES-FOUGERES	S. 1,4,[5],12:i:-	S. 1,4,[5],12:i:-	SRR27182529	2019	PIG - carcass	France	ST 34	Nouvelle-Aquitaine	Slaughterhouse
2021LSAL06156	2021LSAL06156	ANSES-FOUGERES	S. 1,4,[5],12:i:-	S. 1,4,[5],12:i:-	SRR27182528	2019	PIG - carcass	France	ST 34	Nouvelle-Aquitaine	Slaughterhouse
2021LSAL06157	2021LSAL06157	ANSES-FOUGERES	S. 1,4,[5],12:i:-	S. 1,4,[5],12:i:-	SRR27182527	2019	PIG - carcass	France	ST 34	Pays de la Loire	Slaughterhouse
2021LSAL06957	2021LSAL06957	IFIP	S. Typhimurium or S. 1,4,[5],12:i:-	S. 1,4,[5],12:i:-	SRR27182526	2021	PIG	France	ST 34	Pays de la Loire	Slaughterhouse
A2-4-L7	EmisA2_4_L7	IFIP	S. Typhimurium or S. 1,4,[5],12:i:-	S. Typhimurium	SRR27182525	2018	PIG - pig tongue	France	ST 19	Bretagne	Slaughterhouse
B2-5-P5.1	EmisB2_5_P5_1	IFIP	S. Typhimurium or S. 1,4,[5],12:i:-	S. 1,4,[5],12:i:-	SRR27182524	2018	PIG - carcass	France	ST 34	Bretagne	Slaughterhouse
B2-5-P5.2	EmisB2_5_P5_2	IFIP	S. Typhimurium or S. 1,4,[5],12:i:-	S. 1,4,[5],12:i:-	SRR27182523	2018	PIG - carcass	France	ST 34	Bretagne	Slaughterhouse
BCV-16-18150-01	BCV-16-18150-01	IFIP	S. Typhimurium	S. Typhimurium	SRR27182522	2016	PIG - faeces	France	ND	Bretagne	Farm
BCV-16-18150-02	BCV-16-18150-02	IFIP	S. Typhimurium	S. Typhimurium or S. 1,4,[5],12:i:-	SRR27182521	2016	PIG - faeces	France	ND	Bretagne	Farm
BCV-16-18150-03	BCV-16-18150-03	IFIP	S. Typhimurium	S. Typhimurium	SRR27182520	2016	PIG - faeces	France	ND	Bretagne	Farm
BCV-16-18150-04	BCV-16-18150-04	IFIP	S. Typhimurium	S. Typhimurium or S. 1,4,[5],12:i:-	SRR27182518	2016	PIG - faeces	France	ND	Bretagne	Farm
BCV-16-18150-05	BCV-16-18150-05	IFIP	S. Typhimurium	S. 1,4,[5],12:i:-	SRR27182517	2016	PIG - faeces	France	ST 19	Bretagne	Farm
BCV-16-18150-06	BCV-16-18150-06	IFIP	S. Typhimurium	S. Typhimurium	SRR27182516	2016	PIG - faeces	France	ST 19	Bretagne	Farm
BCV-16-18150-07	BCV-16-18150-07	IFIP	S. Typhimurium	S. Typhimurium	SRR27182515	2016	PIG - faeces	France	ST 19	Bretagne	Farm
BCV-16-18150-10	BCV-16-18150-10	IFIP	S. Typhimurium	S. Typhimurium or S. 1,4,[5],12:i:-	SRR27182514	2016	PIG - faeces	France	ST 19	Bretagne	Farm
BCV-16-18150-11	BCV-16-18150-11	IFIP	S. Typhimurium	S. Typhimurium or S. 1,4,[5],12:i:-	SRR27182513	2016	PIG - faeces	France	ST 19	Bretagne	Farm
BCV-16-18150-12	BCV-16-18150-12	IFIP	S. Typhimurium	S. Typhimurium	SRR27182511	2016	PIG - faeces	France	ST 19	Bretagne	Farm
BCV-16-18150-15	BCV-16-18150-15	IFIP	S. Typhimurium	S. Typhimurium	SRR27182378	2016	PIG - faeces	France	ST 19	Bretagne	Farm
C2-6-L2.2	EmisC2_6_L2_2	IFIP	S. Typhimurium or S. 1,4,[5],12:i:-	S. Typhimurium	SRR27182377	2018	PIG - pig tongue	France	ST 19	Bretagne	Slaughterhouse
C2-6-L3	EmisC2_6_L3	IFIP	S. Typhimurium or S. 1,4,[5],12:i:-	S. Typhimurium	SRR27182376	2018	PIG - pig tongue	France	ST 19	Bretagne	Slaughterhouse
E1-8L7	EmisE1_8L7	IFIP	S. Typhimurium or S. 1,4,[5],12:i:-	S. Typhimurium or S. 1,4,[5],12:i:-	SRR27182374	2018	PIG - pig tongue	France	ST 34	NormaS. Typhimurium or S. 1,4,[5],12:i:-ie	Slaughterhouse
QSC-A-3-1	QSC-A-3-1	IFIP	S. 1,4,[5],12:i:-	S. 1,4,[5],12:i:-	SRR27182373	2016	PIG - carcass	France	ST 34	Bretagne	Slaughterhouse
QSC-A-6-2	QSC-A-6-2	IFIP	S. Typhimurium	S. Typhimurium	SRR27182372	2016	PIG - carcass	France	ST 19	Centre-Val de Loire	Slaughterhouse
QSC-B2-1-4-NPP	QSC-B2-1-4-NPP	IFIP	S. Typhimurium	S. Typhimurium	SRR27182371	2016	PIG - carcass	France	ST 19	NormaS. Typhimurium or S. 1,4,[5],12:i:-ie	Slaughterhouse
QSC-B2-3-2	QSC-B2-3-2	IFIP	S. Typhimurium	S. Typhimurium or S. 1,4,[5],12:i:-	SRR27182370	2016	PIG - carcass	France	ST 19	Bretagne	Slaughterhouse
QSC-B2-4-3	QSC-B2-4-3	IFIP	S. 1,4,[5],12:i:-	S. 1,4,[5],12:i:-	SRR27182369	2016	PIG - carcass	France	ST 34	Bretagne	Slaughterhouse
QSC-B4-1-2-NPP	QSC-B4-1-2-NPP	IFIP	S. 1,4,[5],12:i:-	S. 1,4,[5],12:i:-	SRR27182368	2016	PIG - carcass	France	ST 34	Bretagne	Slaughterhouse
QSC-B4-6-5	QSC-B4-6-5	IFIP	S. 1,4,[5],12:i:-	S. 1,4,[5],12:i:-	SRR27182367	2016	PIG - carcass	France	ST 34	Bretagne	Slaughterhouse
QSC-B7-9-2-NPP	QSC-B7-9-2-NPP	IFIP	S. 1,4,[5],12:i:-	S. 1,4,[5],12:i:-	SRR27182366	2016	PIG - carcass	France	ST 34	Bretagne	Slaughterhouse
QSC-C3-5-5-NPP	QSC-C3-5-5-NPP	IFIP	S. 1,4,[5],12:i:-	S. 1,4,[5],12:i:-	SRR27182365	2016	PIG - carcass	France	ST 34	Bretagne	Slaughterhouse
QSC-C4-1-1-NPP	QSC-C4-1-1-NPP	IFIP	S. 1,4,[5],12:i:-	S. 1,4,[5],12:i:-	SRR27182363	2016	PIG - carcass	France	ST 34	Bretagne	Slaughterhouse
QSC-C4-2-4-NPP	QSC-C4-2-4-NPP	IFIP	S. 1,4,[5],12:i:-	S. 1,4,[5],12:i:-	SRR27182362	2016	PIG - carcass	France	ST 34	Bretagne	Slaughterhouse
QSC-C4-3-3	QSC-C4-3-3	IFIP	S. 1,4,[5],12:i:-	S. 1,4,[5],12:i:-	SRR27182361	2016	PIG - carcass	France	ST 34	Bretagne	Slaughterhouse
QSC-C4-4-1-NPP	QSC-C4-4-1-NPP	IFIP	S. 1,4,[5],12:i:-	S. 1,4,[5],12:i:-	SRR27182360	2016	PIG - carcass	France	ST 34	Bretagne	Slaughterhouse
QSC-C4-5-1	QSC-C4-5-1	IFIP	S. 1,4,[5],12:i:-	S. 1,4,[5],12:i:-	SRR27182359	2016	PIG - carcass	France	ST 34	Bretagne	Slaughterhouse
QSC-C-6-1	QSC-C-6-1	IFIP	S. 1,4,[5],12:i:-	S. 1,4,[5],12:i:-	SRR27182358	2016	PIG - carcass	France	ST 34	Bretagne	Slaughterhouse
QSC-C6-8-3	QSC-C6-8-3	IFIP	S. Typhimurium	S. Typhimurium	SRR27182357	2016	PIG - carcass	France	ST 19	Bretagne	Slaughterhouse
QSC-C6-9-3	QSC-C6-9-3	IFIP	S. Typhimurium	S. 1,4,[5],12:i:-	SRR27182356	2016	PIG - carcass	France	ST 34	Bretagne	Slaughterhouse

## Sheet: International genomes
Continent	Country	Samples
Europe	Belgium	3
	France	132
	Germany	24
	Italy	29
	Portugal	1
	Spain	1
	UK	18
Asia	Cambodia	2
	China	1
	Japan	30
	Thailand	5
America	Canada	23
	Ecuador	5
	USA	51

## Sheet: ST 34 genomes panel
Epidata and MLST profile: sample ID and name, serotyping, accession number, collection year, source and geographical origin of ST34 strains.
ID	Sample name	Owner ID	Antigenic Formulae	Accession number	Collection year	Source	Country	MLST profile
2015LSAL02584	2015LSAL02584	ANSES-USEL	S. 1,4,[5],12:i:-	NA	2015	PIG	France	ST 34
2013LSAL04772	2013LSAL04772	ANSES-USEL	S. 1,4,[5],12:i:-	NA	2013	PIG- fattening	France	ST 34
2014LSAL02131	2014LSAL02131	ANSES-USEL	S. 1,4,[5],12:i:-	NA	2014	PIG- fattening pig	France	ST 34
2015LSAL01384	2015LSAL01384	ANSES-USEL	S. 1,4,[5],12:i:-	NA	2015	PIG- fattening pig	France	ST 34
2021LSAL06136	2021LSAL06136	ANSES-FOUGERES	S. 1,4,[5],12:i:-	NA	2019	PIG	France	ST 34
2021LSAL06137	2021LSAL06137	ANSES-FOUGERES	S. 1,4,[5],12:i:-	NA	2019	PIG	France	ST 34
2021LSAL06138	2021LSAL06138	ANSES-FOUGERES	S. 1,4,[5],12:i:-	NA	2019	PIG	France	ST 34
2021LSAL06157	2021LSAL06157	ANSES-FOUGERES	S. 1,4,[5],12:i:-	NA	2019	PIG	France	ST 34
2021LSAL06139	2021LSAL06139	ANSES-FOUGERES	S. 1,4,[5],12:i:-	NA	2019	PIG	France	ST 34
2021LSAL06140	2021LSAL06140	ANSES-FOUGERES	S. 1,4,[5],12:i:-	NA	2019	PIG	France	ST 34
2021LSAL06141	2021LSAL06141	ANSES-FOUGERES	S. 1,4,[5],12:i:-	NA	2019	PIG	France	ST 34
2021LSAL06142	2021LSAL06142	ANSES-FOUGERES	S. 1,4,[5],12:i:-	NA	2019	PIG	France	ST 34
2020LSAL06102	2020LSAL06102	ANSES-INOVALYS	S. 1,4,[5],12:i:-	NA	2019	PIG - Pork meat/carcass	France	ST 34
17Q001852	17Q001852	IFIP	S. 1,4,[5],12:i:-	NA	2017	PIG - carcass	France	ST 34
17Q002786	17Q002786	IFIP	S. 1,4,[5],12:i:-	NA	2017	PIG - carcass	France	ST 34
17Q002884	17Q002884	IFIP	S. 1,4,[5],12:i:-	NA	2017	PIG - carcass	France	ST 34
17Q003086	17Q003086	IFIP	S. 1,4,[5],12:i:-	NA	2017	PIG - carcass	France	ST 34
17Q003087	17Q003087	IFIP	S. 1,4,[5],12:i:-	NA	2017	PIG - carcass	France	ST 34
17Q003090	17Q003090	IFIP	S. 1,4,[5],12:i:-	NA	2017	PIG - carcass	France	ST 34
17Q003091	17Q003091	IFIP	S. 1,4,[5],12:i:-	NA	2017	PIG - carcass	France	ST 34
17Q003092	17Q003092	IFIP	S. 1,4,[5],12:i:-	NA	2017	PIG - carcass	France	ST 34
17Q003094	17Q003094	IFIP	S. 1,4,[5],12:i:-	NA	2017	PIG - carcass	France	ST 34
17Q003095	17Q003095	IFIP	S. 1,4,[5],12:i:-	NA	2017	PIG - carcass	France	ST 34
17Q003146	17Q003146	IFIP	S. 1,4,[5],12:i:-	NA	2017	PIG - carcass	France	ST 34
17Q003153	17Q003153	IFIP	S. 1,4,[5],12:i:-	NA	2017	PIG - carcass	France	ST 34
17Q003552	17Q003552	IFIP	S. 1,4,[5],12:i:-	NA	2017	PIG - carcass	France	ST 34
17Q003555	17Q003555	IFIP	S. 1,4,[5],12:i:-	NA	2017	PIG - carcass	France	ST 34
17Q003799	17Q003799	IFIP	S. 1,4,[5],12:i:-	NA	2017	PIG - carcass	France	ST 34
17Q003800	17Q003800	IFIP	S. 1,4,[5],12:i:-	NA	2017	PIG - carcass	France	ST 34
17Q004300	17Q004300	IFIP	S. 1,4,[5],12:i:-	NA	2017	PIG - carcass	France	ST 34
2014LSAL03021	2014LSAL03021	ANSES-USEL	S. 1,4,[5],12:i:-	NA	2014	PIG	France	ST 34
2015LSAL01646	2015LSAL01646	ANSES-USEL	S. 1,4,[5],12:i:-	NA	2015	PIG	France	ST 34
2020LSAL00892	2020LSAL00892	ANSES-USEL	S. 1,4,[5],12:i:-	NA	2020	PIG- fattening pig	France	ST 34
17Q002438	17Q002438	IFIP	S. 1,4,[5],12:i:-	NA	2017	PIG - carcass	France	ST 34
2013LSAL01112	2013LSAL01112	ANSES-USEL	S. 1,4,[5],12:i:-	NA	2013	PIG	France	ST 34
2018LSAL02657	2018LSAL02657	ANSES-USEL	S. 1,4,[5],12:i:-	NA	2018	PIG	France	ST 34
2018LSAL04312	2018LSAL04312	ANSES-USEL	S. 1,4,[5],12:i:-	NA	2018	PIG- fattening pig	France	ST 34
2021LSAL06151	2021LSAL06151	ANSES-FOUGERES	S. 1,4,[5],12:i:-	NA	2019	PIG	France	ST 34
2021LSAL06154	2021LSAL06154	ANSES-FOUGERES	S. 1,4,[5],12:i:-	NA	2019	PIG	France	ST 34
2021LSAL06146	2021LSAL06146	ANSES-FOUGERES	S. 1,4,[5],12:i:-	NA	2019	PIG	France	ST 34
2021LSAL06155	2021LSAL06155	ANSES-FOUGERES	S. 1,4,[5],12:i:-	NA	2019	PIG	France	ST 34
2021LSAL06156	2021LSAL06156	ANSES-FOUGERES	S. 1,4,[5],12:i:-	NA	2019	PIG	France	ST 34
2020LSAL03808	2020LSAL03808	ANSES-LABOPL	S. 1,4,[5],12:i:-	NA	2019	PIG - Pork meat/carcass	France	ST 34
2020LSAL03811	2020LSAL03811	ANSES-LABOPL	S. 1,4,[5],12:i:-	NA	2019	PIG - Pork meat/carcass	France	ST 34
2020LSAL03810	2020LSAL03810	ANSES-LABOPL	S. 1,4,[5],12:i:-	NA	2019	PIG - Pork meat/carcass	France	ST 34
17Q003093	17Q003093	IFIP	S. 1,4,[5],12:i:-	NA	2017	PIG - carcass	France	ST 34
17Q003798	17Q003798	IFIP	S. 1,4,[5],12:i:-	NA	2017	PIG - carcass	France	ST 34
17Q003801	17Q003801	IFIP	S. 1,4,[5],12:i:-	NA	2017	PIG - carcass	France	ST 34
2014LSAL00944	2014LSAL00944	ANSES-USEL	S. 1,4,[5],12:i:-	NA	2014	PIG	France	ST 34
2015LSAL00287	2015LSAL00287	ANSES-USEL	S. 1,4,[5],12:i:-	NA	2015	PIG- fattening pig	France	ST 34
17Q002785	17Q002785	IFIP	S. 1,4,[5],12:i:-	NA	2017	PIG - carcass	France	ST 34
2014LSAL01489	2014LSAL01489	ANSES-USEL	S. 1,4,[5],12:i:-	NA	2014	PIG	France	ST 34
17Q002436	17Q002436	IFIP	S. 1,4,[5],12:i:-	NA	2017	PIG - carcass	France	ST 34
17Q002437	17Q002437	IFIP	S. 1,4,[5],12:i:-	NA	2017	PIG - carcass	France	ST 34
17Q003135	17Q003135	IFIP	S. 1,4,[5],12:i:-	NA	2017	PIG - carcass	France	ST 34
2020LSAL00456	2020LSAL00456	ANSES-USEL	S. 1,4,[5],12:i:-	NA	2020	PIG	France	ST 34
QSC-A-3-1	QSC-A-3-1	IFIP	S. 1,4,[5],12:i:-	NA	2016	PIG - carcass	France	ST 34
QSC-C-6-1	QSC-C-6-1	IFIP	S. 1,4,[5],12:i:-	NA	2016	PIG - carcass	France	ST 34
QSC-B2-4-3	QSC-B2-4-3	IFIP	S. 1,4,[5],12:i:-	NA	2016	PIG - carcass	France	ST 34
QSC-C3-5-5-NPP	QSC-C3-5-5-NPP	IFIP	S. 1,4,[5],12:i:-	NA	2016	PIG - carcass	France	ST 34
QSC-C4-3-3	QSC-C4-3-3	IFIP	S. 1,4,[5],12:i:-	NA	2016	PIG - carcass	France	ST 34
QSC-C4-5-1	QSC-C4-5-1	IFIP	S. 1,4,[5],12:i:-	NA	2016	PIG - carcass	France	ST 34
QSC-C4-1-1-NPP	QSC-C4-1-1-NPP	IFIP	S. 1,4,[5],12:i:-	NA	2016	PIG - carcass	France	ST 34
QSC-C4-2-4-NPP	QSC-C4-2-4-NPP	IFIP	S. 1,4,[5],12:i:-	NA	2016	PIG - carcass	France	ST 34
QSC-C4-4-1-NPP	QSC-C4-4-1-NPP	IFIP	S. 1,4,[5],12:i:-	NA	2016	PIG - carcass	France	ST 34
QSC-B4-6-5	QSC-B4-6-5	IFIP	S. 1,4,[5],12:i:-	NA	2016	PIG - carcass	France	ST 34
QSC-B4-1-2-NPP	QSC-B4-1-2-NPP	IFIP	S. 1,4,[5],12:i:-	NA	2016	PIG - carcass	France	ST 34
QSC-B7-9-2-NPP	QSC-B7-9-2-NPP	IFIP	S. 1,4,[5],12:i:-	NA	2016	PIG - carcass	France	ST 34
17Q001857	17Q001857	IFIP	S. 1,4,[5],12:i:-	NA	2017	PIG - carcass	France	ST 34
17Q002720	17Q002720	IFIP	S. 1,4,[5],12:i:-	NA	2017	PIG - carcass	France	ST 34
17Q002724	17Q002724	IFIP	S. 1,4,[5],12:i:-	NA	2017	PIG - carcass	France	ST 34
17Q002728	17Q002728	IFIP	S. 1,4,[5],12:i:-	NA	2017	PIG - carcass	France	ST 34
17Q002731	17Q002731	IFIP	S. 1,4,[5],12:i:-	NA	2017	PIG - carcass	France	ST 34
17Q002732	17Q002732	IFIP	S. 1,4,[5],12:i:-	NA	2017	PIG - carcass	France	ST 34
17Q002734	17Q002734	IFIP	S. 1,4,[5],12:i:-	NA	2017	PIG - carcass	France	ST 34
17Q002737	17Q002737	IFIP	S. 1,4,[5],12:i:-	NA	2017	PIG - carcass	France	ST 34
17Q002738	17Q002738	IFIP	S. 1,4,[5],12:i:-	NA	2017	PIG - carcass	France	ST 34
17Q002739	17Q002739	IFIP	S. 1,4,[5],12:i:-	NA	2017	PIG - carcass	France	ST 34
17Q002740	17Q002740	IFIP	S. 1,4,[5],12:i:-	NA	2017	PIG - carcass	France	ST 34
17Q002741	17Q002741	IFIP	S. 1,4,[5],12:i:-	NA	2017	PIG - carcass	France	ST 34
17Q002742	17Q002742	IFIP	S. 1,4,[5],12:i:-	NA	2017	PIG - carcass	France	ST 34
17Q002743	17Q002743	IFIP	S. 1,4,[5],12:i:-	NA	2017	PIG - carcass	France	ST 34
17Q002748	17Q002748	IFIP	S. 1,4,[5],12:i:-	NA	2017	PIG - carcass	France	ST 34
17Q002750	17Q002750	IFIP	S. 1,4,[5],12:i:-	NA	2017	PIG - carcass	France	ST 34
17Q002752	17Q002752	IFIP	S. 1,4,[5],12:i:-	NA	2017	PIG - carcass	France	ST 34
17Q002753	17Q002753	IFIP	S. 1,4,[5],12:i:-	NA	2017	PIG - carcass	France	ST 34
17Q002758	17Q002758	IFIP	S. 1,4,[5],12:i:-	NA	2017	PIG - carcass	France	ST 34
17Q002764	17Q002764	IFIP	S. 1,4,[5],12:i:-	NA	2017	PIG - carcass	France	ST 34
17Q002766	17Q002766	IFIP	S. 1,4,[5],12:i:-	NA	2017	PIG - carcass	France	ST 34
17Q002767	17Q002767	IFIP	S. 1,4,[5],12:i:-	NA	2017	PIG - carcass	France	ST 34
17Q002770	17Q002770	IFIP	S. 1,4,[5],12:i:-	NA	2017	PIG - carcass	France	ST 34
17Q002773	17Q002773	IFIP	S. 1,4,[5],12:i:-	NA	2017	PIG - carcass	France	ST 34
17Q002776	17Q002776	IFIP	S. 1,4,[5],12:i:-	NA	2017	PIG - carcass	France	ST 34
17Q002777	17Q002777	IFIP	S. 1,4,[5],12:i:-	NA	2017	PIG - carcass	France	ST 34
17Q002778	17Q002778	IFIP	S. 1,4,[5],12:i:-	NA	2017	PIG - carcass	France	ST 34
17Q002795	17Q002795	IFIP	S. 1,4,[5],12:i:-	NA	2017	PIG - carcass	France	ST 34
17Q002796	17Q002796	IFIP	S. 1,4,[5],12:i:-	NA	2017	PIG - carcass	France	ST 34
17Q002798	17Q002798	IFIP	S. 1,4,[5],12:i:-	NA	2017	PIG - carcass	France	ST 34
17Q002881	17Q002881	IFIP	S. 1,4,[5],12:i:-	NA	2017	PIG - carcass	France	ST 34
17Q003066	17Q003066	IFIP	S. 1,4,[5],12:i:-	NA	2017	PIG - carcass	France	ST 34
17Q003068	17Q003068	IFIP	S. 1,4,[5],12:i:-	NA	2017	PIG - carcass	France	ST 34
17Q003069	17Q003069	IFIP	S. 1,4,[5],12:i:-	NA	2017	PIG - carcass	France	ST 34
17Q003070	17Q003070	IFIP	S. 1,4,[5],12:i:-	NA	2017	PIG - carcass	France	ST 34
17Q003071	17Q003071	IFIP	S. 1,4,[5],12:i:-	NA	2017	PIG - carcass	France	ST 34
17Q003072	17Q003072	IFIP	S. 1,4,[5],12:i:-	NA	2017	PIG - carcass	France	ST 34
17Q003073	17Q003073	IFIP	S. 1,4,[5],12:i:-	NA	2017	PIG - carcass	France	ST 34
17Q003074	17Q003074	IFIP	S. 1,4,[5],12:i:-	NA	2017	PIG - carcass	France	ST 34
17Q003075	17Q003075	IFIP	S. 1,4,[5],12:i:-	NA	2017	PIG - carcass	France	ST 34
17Q003076	17Q003076	IFIP	S. 1,4,[5],12:i:-	NA	2017	PIG - carcass	France	ST 34
17Q003096	17Q003096	IFIP	S. 1,4,[5],12:i:-	NA	2017	PIG - carcass	France	ST 34
17Q003132	17Q003132	IFIP	S. 1,4,[5],12:i:-	NA	2017	PIG - carcass	France	ST 34
17Q003133	17Q003133	IFIP	S. 1,4,[5],12:i:-	NA	2017	PIG - carcass	France	ST 34
17Q003134	17Q003134	IFIP	S. 1,4,[5],12:i:-	NA	2017	PIG - carcass	France	ST 34
17Q003142	17Q003142	IFIP	S. 1,4,[5],12:i:-	NA	2017	PIG - carcass	France	ST 34
17Q003147	17Q003147	IFIP	S. 1,4,[5],12:i:-	NA	2017	PIG - carcass	France	ST 34
17Q003154	17Q003154	IFIP	S. 1,4,[5],12:i:-	NA	2017	PIG - carcass	France	ST 34
17Q003155	17Q003155	IFIP	S. 1,4,[5],12:i:-	NA	2017	PIG - carcass	France	ST 34
17Q003563	17Q003563	IFIP	S. 1,4,[5],12:i:-	NA	2017	PIG - carcass	France	ST 34
17Q003567	17Q003567	IFIP	S. 1,4,[5],12:i:-	NA	2017	PIG - carcass	France	ST 34
17Q003793	17Q003793	IFIP	S. 1,4,[5],12:i:-	NA	2017	PIG - carcass	France	ST 34
17Q003794	17Q003794	IFIP	S. 1,4,[5],12:i:-	NA	2017	PIG - carcass	France	ST 34
17Q003795	17Q003795	IFIP	S. 1,4,[5],12:i:-	NA	2017	PIG - carcass	France	ST 34
17Q004301	17Q004301	IFIP	S. 1,4,[5],12:i:-	NA	2017	PIG - carcass	France	ST 34
18Q000196	18Q000196	IFIP	S. 1,4,[5],12:i:-	NA	2017	PIG - carcass	France	ST 34
EmisB2_5_P5_1	EmisB2_5_P5_1	IFIP	ND	NA	2018	PIG - carcass	France	ST 34
EmisB2_5_P5_2	EmisB2_5_P5_2	IFIP	ND	NA	2018	PIG - carcass	France	ST 34
2013LSAL04720	2013LSAL04720	ANSES-USEL	S. 1,4,[5],12:i:-	NA	2013	PIG	France	ST 34
2014LSAL05438	2014LSAL05438	ANSES-USEL	S. 1,4,[5],12:i:-	NA	2014	PIG- fattening pig	France	ST 34
2013LSAL01180	2013LSAL01180	ANSES-USEL	S. 1,4,[5],12:i:-	NA	2013	PIG	France	ST 34
2014LSAL02042	2014LSAL02042	ANSES-USEL	S. 1,4,[5],12:i:-	NA	2014	PIG - breeding animal	France	ST 34
2014LSAL02741	2014LSAL02741	ANSES-USEL	S. 1,4,[5],12:i:-	NA	2014	PIG - breeding animal	France	ST 34
17Q003570	17Q003570	IFIP	S. 1,4,[5],12:i:-	NA	2017	PIG - carcass	France	ST 34
ERR1744967	ERR1744967	COMPARE-APHA	S. 1,4,[5],12:i:-	ERR1744967	2016	Pig	UK	ST 34
ERR1744968	ERR1744968	COMPARE-APHA	S. 1,4,[5],12:i:-	ERR1744968	2016	Pig	UK	ST 34
ERR1744969	ERR1744969	COMPARE-APHA	S. 1,4,[5],12:i:-	ERR1744969	2016	Pig	UK	ST 34
ERR1744970	ERR1744970	COMPARE-APHA	S. 1,4,[5],12:i:-	ERR1744970	2016	Pig	UK	ST 34
ERR1744971	ERR1744971	COMPARE-APHA	S. 1,4,[5],12:i:-	ERR1744971	2016	Pig	UK	ST 34
ERR1744972	ERR1744972	COMPARE-APHA	S. 1,4,[5],12:i:-	ERR1744972	2015	Pig	UK	ST 34
ERR2382768	ERR2382768	COMPARE-UNIBO	S. 1,4,[5],12:i:-	ERR2382768	2013	Pig	Italy	ST 34
ERR2382770	ERR2382770	COMPARE-UNIBO	S. 1,4,[5],12:i:-	ERR2382770	2013	Pig	Italy	ST 34
ERR2382771	ERR2382771	COMPARE-UNIBO	S. 1,4,[5],12:i:-	ERR2382771	2013	Pig - pork meat	Italy	ST 34
ERR2382775	ERR2382775	COMPARE-UNIBO	S. 1,4,[5],12:i:-	ERR2382775	2013	Pig - pork meat	Italy	ST 34
ERR2382776	ERR2382776	COMPARE-UNIBO	S. 1,4,[5],12:i:-	ERR2382776	2013	Pig	Italy	ST 34
ERR2382785	ERR2382785	COMPARE-UNIBO	S. 1,4,[5],12:i:-	ERR2382785	2014	Pig - pork meat	Italy	ST 34
ERR2382790	ERR2382790	COMPARE-UNIBO	S. 1,4,[5],12:i:-	ERR2382790	2014	Pig - pork meat	Italy	ST 34
ERR2382792	ERR2382792	COMPARE-UNIBO	S. 1,4,[5],12:i:-	ERR2382792	2014	Pig - pork meat	Italy	ST 34
ERR2382798	ERR2382798	COMPARE-UNIBO	S. 1,4,[5],12:i:-	ERR2382798	2014	Pig	Italy	ST 34
ERR2382844	ERR2382844	COMPARE-UNIBO	S. 1,4,[5],12:i:-	ERR2382844	2013	Pig - pork meat	Italy	ST 34
ERR2174778	ERR2174778	COMPARE-BFR	S. 1,4,[5],12:i:-	ERR2174778	2013	Pig	Germany	ST 34
ERR2174782	ERR2174782	COMPARE-BFR	S. 1,4,[5],12:i:-	ERR2174782	2014	Pig	Germany	ST 34
ERR2174786	ERR2174786	COMPARE-BFR	S. 1,4,[5],12:i:-	ERR2174786	2014	Pig	Germany	ST 34
ERR2174790	ERR2174790	COMPARE-BFR	S. 1,4,[5],12:i:-	ERR2174790	2014	Pig	Germany	ST 34
ERR2174791	ERR2174791	COMPARE-BFR	S. 1,4,[5],12:i:-	ERR2174791	2014	Pig	Germany	ST 34
ERR2174793	ERR2174793	COMPARE-BFR	S. 1,4,[5],12:i:-	ERR2174793	2014	Pig	Germany	ST 34
ERR2174794	ERR2174794	COMPARE-BFR	S. 1,4,[5],12:i:-	ERR2174794	2014	Pig - pork meat	Germany	ST 34
ERR2174795	ERR2174795	COMPARE-BFR	S. 1,4,[5],12:i:-	ERR2174795	2014	Pig	Germany	ST 34
ERR2174801	ERR2174801	COMPARE-BFR	S. 1,4,[5],12:i:-	ERR2174801	2014	Pig	Germany	ST 34
ERR2174810	ERR2174810	COMPARE-BFR	S. 1,4,[5],12:i:-	ERR2174810	2014	Pig	Germany	ST 34
ERR2174813	ERR2174813	COMPARE-BFR	S. 1,4,[5],12:i:-	ERR2174813	2014	Pig	Germany	ST 34
ERR2174850	ERR2174850	COMPARE-BFR	S. 1,4,[5],12:i:-	ERR2174850	2015	Pig - pork meat	Germany	ST 34
ERR2174851	ERR2174851	COMPARE-BFR	S. 1,4,[5],12:i:-	ERR2174851	2015	Pig - pork meat	Germany	ST 34
ERR2174852	ERR2174852	COMPARE-BFR	S. 1,4,[5],12:i:-	ERR2174852	2015	Pig - pork meat	Germany	ST 34
ERR2174853	ERR2174853	COMPARE-BFR	S. Typhimurium	ERR2174853	2015	Pig	Germany	ST 34
ERR2174854	ERR2174854	COMPARE-BFR	S. 1,4,[5],12:i:-	ERR2174854	2015	Pig	Germany	ST 34
ERR2174857	ERR2174857	COMPARE-BFR	S. 1,4,[5],12:i:-	ERR2174857	2015	Pig	Germany	ST 34
ERR2174892	ERR2174892	COMPARE-BFR	S. Typhimurium	ERR2174892	2015	Pig	Germany	ST 34
ERR2174894	ERR2174894	COMPARE-BFR	S. 1,4,[5],12:i:-	ERR2174894	2015	Pig	Germany	ST 34
ERR2689725	ERR2689725	COMPARE-BFR	S. 1,4,[5],12:i:-	ERR2689725	2016	Pig	Germany	ST 34
ERR2689733	ERR2689733	COMPARE-BFR	S. 1,4,[5],12:i:-	ERR2689733	2016	Pig - pork meat	Germany	ST 34
ERR2689737	ERR2689737	COMPARE-BFR	S. 1,4,[5],12:i:-	ERR2689737	2016	Pig	Germany	ST 34
SRR3184350	SAMN04507527	USDA-FSIS	S. 1,4,[5],12:i:-	SRR3184350	2016	animal-swine-market swine	USA	ST 34
SRR3284591	SAMN04575039	USDA-FSIS	S. 1,4,[5],12:i:-	SRR3284591	2016	animal-swine-market swine	USA	ST 34
SRR3284592	SAMN04575032	USDA-FSIS	S. 1,4,[5],12:i:-	SRR3284592	2016	animal-swine-market swine	USA	ST 34
SRR3322997	SAMN04600706	USDA-FSIS	S. 1,4,[5],12:i:-	SRR3322997	2016	animal-swine-market swine	USA	ST 34
SRR3402071	SAMN04869635	USDA-FSIS	S. 1,4,[5],12:i:-	SRR3402071	2016	animal-swine-sow	USA	ST 34
SRR3475885	SAMN04942707	USDA-FSIS	S. 1,4,[5],12:i:-	SRR3475885	2016	animal-swine-market swine	USA	ST 34
SRR3475889	SAMN04942715	USDA-FSIS	S. 1,4,[5],12:i:-	SRR3475889	2016	animal-swine-market swine	USA	ST 34
SRR3476377	SAMN04942610	USDA-FSIS	S. 1,4,[5],12:i:-	SRR3476377	2016	animal-swine-market swine	USA	ST 34
SRR3488740	SAMN04964186	USDA-FSIS	S. 1,4,[5],12:i:-	SRR3488740	2016	animal-swine-market swine	USA	ST 34
SRR3555081	SAMN05150603	USDA-FSIS	S. 1,4,[5],12:i:-	SRR3555081	2016	animal-swine-market swine	USA	ST 34
SRR3667090	SAMN05249501	USDA-FSIS	S. 1,4,[5],12:i:-	SRR3667090	2016	animal-swine-market swine	USA	ST 34
SRR3954065	SAMN05440587	USDA-FSIS	S. 1,4,[5],12:i:-	SRR3954065	2016	animal-swine-market swine	USA	ST 34
SRR3981173	SAMN05461911	USDA-FSIS	S. 1,4,[5],12:i:-	SRR3981173	2016	animal-swine-sow	USA	ST 34
SRR4281399	SAMN05799401	USDA-FSIS	S. 1,4,[5],12:i:-	SRR4281399	2016	animal-swine-market swine	USA	ST 34
SRR4345505	SAMN05781468	CFSAN	S. 1,4,[5],12:i:-	SRR4345505	2016	Pool tissue (sus scrofa domesticus)	USA	ST 34
SRR4345506	SAMN05781471	CFSAN	S. 1,4,[5],12:i:-	SRR4345506	2016	Lung (sus scrofa domesticus)	USA	ST 34
SRR4434216	SAMN05928261	USDA-FSIS	S. 1,4,[5],12:i:-	SRR4434216	2016	animal-swine-market swine	USA	ST 34
SRR5000215	SAMN05781520	CFSAN	S. 1,4,[5],12:i:-	SRR5000215	2016	LIVER (sus scrofa domesticus)	USA	ST 34
SRR5000262	SAMN05781532	CFSAN	S. 1,4,[5],12:i:-	SRR5000262	2016	LUNG (sus scrofa domesticus)	USA	ST 34
SRR5044957	SAMN06048850	USDA-FSIS	S. 1,4,[5],12:i:-	SRR5044957	2016	animal-swine-market swine	USA	ST 34
SRR5093739	SAMN06129002	USDA-FSIS	S. 1,4,[5],12:i:-	SRR5093739	2016	animal-swine-market swine	USA	ST 34
SRR5140000	SAMN06198630	USDA-FSIS	S. 1,4,[5],12:i:-	SRR5140000	2016	animal-swine-market swine	USA	ST 34
SRR5196051	SAMN06251007	USDA-FSIS	S. 1,4,[5],12:i:-	SRR5196051	2016	animal-swine-market swine	USA	ST 34
SRR5202353	SAMN06256089	USDA-FSIS	S. 1,4,[5],12:i:-	SRR5202353	2016	animal-swine-market swine	USA	ST 34
SRR5251584	SAMN06328529	USDA-FSIS	S. 1,4,[5],12:i:-	SRR5251584	2016	animal-swine-market swine	USA	ST 34
SRR5311427	SAMN06473413	USDA-FSIS	S. 1,4,[5],12:i:-	SRR5311427	2016	animal-swine-market swine	USA	ST 34
SRR5365046	SAMN06624508	USDA-FSIS	S. 1,4,[5],12:i:-	SRR5365046	2017	animal-swine-market swine	USA	ST 34
SRR5365054	SAMN06624529	USDA-FSIS	S. 1,4,[5],12:i:-	SRR5365054	2017	animal-swine-market swine	USA	ST 34
SRR5380856	SAMN06113920	CFSAN	S. 1,4,[5],12:i:-	SRR5380856	2016	feces (Sus scrofa domesticus)	USA	ST 34
SRR5380859	SAMN06113921	CFSAN	S. 1,4,[5],12:i:-	SRR5380859	2016	fecal swab (Sus scrofa domesticus)	USA	ST 34
SRR5380860	SAMN06113927	CFSAN	S. 1,4,[5],12:i:-	SRR5380860	2016	brain, intestine (Sus scrofa domesticus)	USA	ST 34
SRR5387536	SAMN06648087	CFSAN	S. 1,4,[5],12:i:-	SRR5387536	2016	feces (Sus scrofa domesticus)	USA	ST 34
SRR5387537	SAMN06648126	CFSAN	S. 1,4,[5],12:i:-	SRR5387537	2016	intestine (Sus scrofa domesticus)	USA	ST 34
SRR5387540	SAMN06648127	CFSAN	S. 1,4,[5],12:i:-	SRR5387540	2016	fecal swab (Sus scrofa domesticus)	USA	ST 34
SRR5470923	SAMN06824370	USDA-FSIS	S. 1,4,[5],12:i:-	SRR5470923	2017	animal-swine-sow	USA	ST 34
SRR5480977	SAMN06829536	USDA-FSIS	S. 1,4,[5],12:i:-	SRR5480977	2017	animal-swine-market swine	USA	ST 34
SRR5514422	SAMN06899424	USDA-FSIS	S. 1,4,[5],12:i:-	SRR5514422	2017	animal-swine-market swine	USA	ST 34
SRR5684040	SAMN07237763	USDA-FSIS	S. 1,4,[5],12:i:-	SRR5684040	2017	animal-swine-market swine	USA	ST 34
SRR5684076	SAMN07237722	USDA-FSIS	S. 1,4,[5],12:i:-	SRR5684076	2017	animal-swine-market swine	USA	ST 34
SRR5704987	SAMN07250890	USDA-FSIS	S. 1,4,[5],12:i:-	SRR5704987	2017	animal-swine-market swine	USA	ST 34
SRR5705061	SAMN07250886	USDA-FSIS	S. 1,4,[5],12:i:-	SRR5705061	2017	animal-swine-market swine	USA	ST 34
SRR5762164	SAMN07283944	USDA-FSIS	S. 1,4,[5],12:i:-	SRR5762164	2017	animal-swine-market swine	USA	ST 34
SRR5801109	SAMN07312836	USDA-FSIS	S. 1,4,[5],12:i:-	SRR5801109	2017	animal-swine-market swine	USA	ST 34
SRR5808868	SAMN07327480	USDA-FSIS	S. 1,4,[5],12:i:-	SRR5808868	2017	animal-swine-market swine	USA	ST 34
SRR5824268	SAMN07349481	USDA-FSIS	S. 1,4,[5],12:i:-	SRR5824268	2017	animal-swine-market swine	USA	ST 34
SRR6006967	SAMN07605941	USDA-FSIS	S. 1,4,[5],12:i:-	SRR6006967	2017	animal-swine-market swine	USA	ST 34
SRR6007332	SAMN07605911	USDA-FSIS	S. 1,4,[5],12:i:-	SRR6007332	2017	animal-swine-market swine	USA	ST 34
SRR6010281	SAMN07608142	USDA-FSIS	S. 1,4,[5],12:i:-	SRR6010281	2017	animal-swine-market swine	USA	ST 34
SRR6042800	SAMN07656059	USDA-FSIS	S. 1,4,[5],12:i:-	SRR6042800	2017	animal-swine-market swine	USA	ST 34
SRR6042804	SAMN07656061	USDA-FSIS	S. 1,4,[5],12:i:-	SRR6042804	2017	animal-swine-market swine	USA	ST 34
SRR6042810	SAMN07656062	USDA-FSIS	S. 1,4,[5],12:i:-	SRR6042810	2017	animal-swine-market swine	USA	ST 34
ERR2136537	SAL_NA7993AA	ISTITUTO ZOOPROFILATTICO SPERIMENTALE DELLE VENEZIE	S. 1,4,[5],12:i:-	ERR2136537	2016	Sus; swine bacterial strain	Italy	ST 34
ERR2136535	SAL_NA7995AA	ISTITUTO ZOOPROFILATTICO SPERIMENTALE DELLE VENEZIE	S. 1,4,[5],12:i:-	ERR2136535	2016	Sus; swine bacterial strain	Italy	ST 34
ERR2136533	SAL_NA7997AA	ISTITUTO ZOOPROFILATTICO SPERIMENTALE DELLE VENEZIE	S. 1,4,[5],12:i:-	ERR2136533	2016	Sus; swine bacterial strain	Italy	ST 34
ERR2136531	SAL_NA7999AA	ISTITUTO ZOOPROFILATTICO SPERIMENTALE DELLE VENEZIE	S. 1,4,[5],12:i:-	ERR2136531	2016	Sus; swine bacterial strain	Italy	ST 34
ERR2136530	SAL_NA8000AA	ISTITUTO ZOOPROFILATTICO SPERIMENTALE DELLE VENEZIE	S. 1,4,[5],12:i:-	ERR2136530	2016	Sus; swine bacterial strain	Italy	ST 34
ERR2136525	SAL_NA8005AA	ISTITUTO ZOOPROFILATTICO SPERIMENTALE DELLE VENEZIE	S. 1,4,[5],12:i:-	ERR2136525	2016	Sus; swine bacterial strain	Italy	ST 34
ERR2136524	SAL_NA8006AA	ISTITUTO ZOOPROFILATTICO SPERIMENTALE DELLE VENEZIE	S. 1,4,[5],12:i:-	ERR2136524	2016	Sus; swine bacterial strain	Italy	ST 34
ERR2136522	SAL_NA8008AA	ISTITUTO ZOOPROFILATTICO SPERIMENTALE DELLE VENEZIE	S. 1,4,[5],12:i:-	ERR2136522	2016	Sus; swine bacterial strain	Italy	ST 34
ERR2136520	SAL_NA8010AA	ISTITUTO ZOOPROFILATTICO SPERIMENTALE DELLE VENEZIE	S. 1,4,[5],12:i:-	ERR2136520	2016	Sus; swine bacterial strain	Italy	ST 34
ERR2136515	SAL_NA8015AA	ISTITUTO ZOOPROFILATTICO SPERIMENTALE DELLE VENEZIE	S. 1,4,[5],12:i:-	ERR2136515	2016	Sus; swine bacterial strain	Italy	ST 34
ERR2136514	SAL_NA8016AA	ISTITUTO ZOOPROFILATTICO SPERIMENTALE DELLE VENEZIE	S. 1,4,[5],12:i:-	ERR2136514	2016	Sus; swine bacterial strain	Italy	ST 34
ERR2136513	SAL_NA8017AA	ISTITUTO ZOOPROFILATTICO SPERIMENTALE DELLE VENEZIE	S. 1,4,[5],12:i:-	ERR2136513	2016	Sus; swine bacterial strain	Italy	ST 34
ERR2136512	SAL_NA8018AA	ISTITUTO ZOOPROFILATTICO SPERIMENTALE DELLE VENEZIE	S. 1,4,[5],12:i:-	ERR2136512	2016	Sus; swine bacterial strain	Italy	ST 34
ERR2136511	SAL_NA8019AA	ISTITUTO ZOOPROFILATTICO SPERIMENTALE DELLE VENEZIE	S. 1,4,[5],12:i:-	ERR2136511	2016	Sus; swine bacterial strain	Italy	ST 34
ERR2136510	SAL_NA8020AA	ISTITUTO ZOOPROFILATTICO SPERIMENTALE DELLE VENEZIE	S. 1,4,[5],12:i:-	ERR2136510	2016	Sus; swine bacterial strain	Italy	ST 34
ERR2136504	SAL_NA8026AA	ISTITUTO ZOOPROFILATTICO SPERIMENTALE DELLE VENEZIE	S. 1,4,[5],12:i:-	ERR2136504	2016	Sus; swine bacterial strain	Italy	ST 34
ERR2698816	SAL_TA6464AA	Institut Pasteur	S. 1,4,[5],12:i:-	ERR2698816	2016	Sus scrofa domesticus; food	Cambodia	ST 34
ERR2698814	SAL_TA6466AA	Institut Pasteur	S. 1,4,[5],12:i:-	ERR2698814	2016	Sus scrofa domesticus; food	Cambodia	ST 34
SRR8144775	SAL_TA6617AA	FDA Center for Food Safety and Applied Nutrition	S. 1,4,[5],12:i:-	SRR8144775	2018	Feces (Sus scrofa domesticus)	Canada	ST 34
SRR8144673	SAL_TA6620AA	FDA Center for Food Safety and Applied Nutrition	S. 1,4,[5],12:i:-	SRR8144673	2018	Intestine (Sus scrofa domesticus)	Canada	ST 34
ERR2208793	SAL_UA2050AA	Animal and Plant Health Agency (APHA)	S. 1,4,[5],12:i:-	ERR2208793	2016	Sus scrofa domesticus	UK	ST 34
ERR2208789	SAL_UA2054AA	Animal and Plant Health Agency (APHA)	S. 1,4,[5],12:i:-	ERR2208789	2016	Sus scrofa domesticus	UK	ST 34
ERR2208779	SAL_UA2064AA	Animal and Plant Health Agency (APHA)	S. 1,4,[5],12:i:-	ERR2208779	2016	Sus scrofa domesticus	UK	ST 34
ERR2208767	SAL_UA2076AA	Animal and Plant Health Agency (APHA)	S. 1,4,[5],12:i:-	ERR2208767	2016	Sus scrofa domesticus	UK	ST 34
ERR2208764	SAL_UA2079AA	Animal and Plant Health Agency (APHA)	S. 1,4,[5],12:i:-	ERR2208764	2016	Sus scrofa domesticus	UK	ST 34
ERR2208754	SAL_UA2089AA	Animal and Plant Health Agency (APHA)	S. 1,4,[5],12:i:-	ERR2208754	2016	Sus scrofa domesticus	UK	ST 34
ERR2208711	SAL_UA2132AA	Animal and Plant Health Agency (APHA)	S. 1,4,[5],12:i:-	ERR2208711	2016	Sus scrofa domesticus	UK	ST 34
ERR2208706	SAL_UA2137AA	Animal and Plant Health Agency (APHA)	S. 1,4,[5],12:i:-	ERR2208706	2016	Sus scrofa domesticus	UK	ST 34
ERR2208701	SAL_UA2142AA	Animal and Plant Health Agency (APHA)	S. 1,4,[5],12:i:-	ERR2208701	2016	Sus scrofa domesticus	UK	ST 34
ERR2208696	SAL_UA2147AA	Animal and Plant Health Agency (APHA)	S. 1,4,[5],12:i:-	ERR2208696	2016	Sus scrofa domesticus	UK	ST 34
ERR2208694	SAL_UA2149AA	Animal and Plant Health Agency (APHA)	S. 1,4,[5],12:i:-	ERR2208694	2016	Sus scrofa domesticus	UK	ST 34
ERR2208689	SAL_UA2154AA	Animal and Plant Health Agency (APHA)	S. 1,4,[5],12:i:-	ERR2208689	2016	Sus scrofa domesticus	UK	ST 34
SRR8767043	SAL_WA3355AA	FDA Center for Food Safety and Applied Nutrition	S. 1,4,[5],12:i:-	SRR8767043	2018	Feces (Sus scrofa domesticus )	Canada	ST 34
ERR3415697	SAL_XA9807AA	YANGZHOU UNIVERSITY	S. 1,4,[5],12:i:-	ERR3415697	2016	swine; pork	China	ST 34
SRR10037214	SAL_ZA0768AA	FDA Center for Food Safety and Applied Nutrition	S. 1,4,[5],12:i:-	SRR10037214	2018	Feces (Sus scrofa domesticus)	Canada	ST 34
SRR10037180	SAL_ZA0769AA	FDA Center for Food Safety and Applied Nutrition	S. 1,4,[5],12:i:-	SRR10037180	2018	Intestine (Sus scrofa domesticus)	Canada	ST 34
SRR10990359	SAL_CB1336AA	FDA Center for Food Safety and Applied Nutrition	S. 1,4,[5],12:i:-	SRR10990359	2019	Feces (Sus scrofa domesticus)	Canada	ST 34
SRR10990320	SAL_CB1339AA	FDA Center for Food Safety and Applied Nutrition	S. 1,4,[5],12:i:-	SRR10990320	2019	Lung (Sus scrofa domesticus)	Canada	ST 34
SRR10990250	SAL_CB1341AA	FDA Center for Food Safety and Applied Nutrition	S. 1,4,[5],12:i:-	SRR10990250	2019	Rectal swab (Sus scrofa domesticus)	Canada	ST 34
SRR11234030	SAL_CB5088AA	Public Health Agency of Canada	S. 1,4,[5],12:i:-	SRR11234030	2016	Pig; feces	Canada	ST 34
SRR11234048	SAL_CB5106AA	Public Health Agency of Canada	S. 1,4,[5],12:i:-	SRR11234048	2016	Pig; feces	Canada	ST 34
SRR11434850	SAL_CB7712AA	PulseNet Next Generation Subtyping Methods Unit	S. 1,4,[5],12:i:-	SRR11434850	2019	Sus scrofa domesticus Caeca content	Ecuador	ST 34
SRR11434844	SAL_CB7718AA	PulseNet Next Generation Subtyping Methods Unit	S. 1,4,[5],12:i:-	SRR11434844	2019	Sus scrofa domesticus Mesenteric nodes	Ecuador	ST 34
SRR11434828	SAL_CB7720AA	PulseNet Next Generation Subtyping Methods Unit	S. 1,4,[5],12:i:-	SRR11434828	2019	Sus scrofa domesticus Mesenteric nodes	Ecuador	ST 34
SRR11434824	SAL_CB7724AA	PulseNet Next Generation Subtyping Methods Unit	S. 1,4,[5],12:i:-	SRR11434824	2019	Sus scrofa domesticus Caeca content	Ecuador	ST 34
SRR11434823	SAL_CB7725AA	PulseNet Next Generation Subtyping Methods Unit	S. 1,4,[5],12:i:-	SRR11434823	2019	Sus scrofa domesticus Caeca content	Ecuador	ST 34
SRR11901838	SAL_DB3575AA	FDA Center for Food Safety and Applied Nutrition	S. 1,4,[5],12:i:-	SRR11901838	2019	Rectal swab (Sus scrofa domesticus)	Canada	ST 34
SRR12741642	SAL_EB5220AA	Animal Health Laboratory UofG submission group	S. 1,4,[5],12:i:-	SRR12741642	2019	Rectal swab (Sus scrofa domesticus)	Canada	ST 34
SRR12741643	SAL_EB5221AA	Animal Health Laboratory UofG submission group	S. 1,4,[5],12:i:-	SRR12741643	2019	Rectal swab (Sus scrofa domesticus)	Canada	ST 34
SRR12741645	SAL_EB5223AA	Animal Health Laboratory UofG submission group	S. 1,4,[5],12:i:-	SRR12741645	2019	Rectal swab (Sus scrofa domesticus)	Canada	ST 34
SRR12741647	SAL_EB5225AA	Animal Health Laboratory UofG submission group	S. 1,4,[5],12:i:-	SRR12741647	2019	Feces (Sus scrofa domesticus)	Canada	ST 34
SRR12741655	SAL_EB5233AA	Animal Health Laboratory UofG submission group	S. 1,4,[5],12:i:-	SRR12741655	2019	Rectal swab (Sus scrofa domesticus)	Canada	ST 34
SRR12741667	SAL_EB5245AA	Animal Health Laboratory UofG submission group	S. 1,4,[5],12:i:-	SRR12741667	2019	Feces (Sus scrofa domesticus)	Canada	ST 34
SRR12740287	SAL_EB5297AA	Animal Health Laboratory UofG submission group	S. 1,4,[5],12:i:-	SRR12740287	2019	Intestine (Sus scrofa domesticus)	Canada	ST 34
ERR3393392	SAL_FB8164AA	Centre for Genomic Epidemiology, National Food Institute, Technical University of Denmark (DTU), Denmark	S. 1,4,[5],12:i:-	ERR3393392	2017	Sus scrofa domesticus; meat	Spain	ST 34
ERR3393336	SAL_FB8180AA	Centre for Genomic Epidemiology, National Food Institute, Technical University of Denmark (DTU), Denmark	S. 1,4,[5],12:i:-	ERR3393336	2017	Sus scrofa domesticus; carcass swab	Portugal	ST 34
ERR3393213	SAL_FB8188AA	Centre for Genomic Epidemiology, National Food Institute, Technical University of Denmark (DTU), Denmark	S. 1,4,[5],12:i:-	ERR3393213	2017	Sus scrofa domesticus; caecal sample	Italy	ST 34
ERR3393211	SAL_FB8189AA	Centre for Genomic Epidemiology, National Food Institute, Technical University of Denmark (DTU), Denmark	S. 1,4,[5],12:i:-	ERR3393211	2017	Sus scrofa domesticus; caecal sample	Italy	ST 34
ERR3393165	SAL_FB8197AA	Centre for Genomic Epidemiology, National Food Institute, Technical University of Denmark (DTU), Denmark	S. 1,4,[5],12:i:-	ERR3393165	2017	Sus scrofa domesticus; carcass swab	Germany	ST 34
ERR3393164	SAL_FB8198AA	Centre for Genomic Epidemiology, National Food Institute, Technical University of Denmark (DTU), Denmark	S. 1,4,[5],12:i:-	ERR3393164	2017	Sus scrofa domesticus; carcass swab	Germany	ST 34
ERR5443072	SAL_GB8482AA	Centre for Genomic Epidemiology, National Food Institute, Technical University of Denmark (DTU), Denmark	S. 1,4,[5],12:i:-	ERR5443072	2016	Sus scrofa domesticus; carcases swab sample	Belgium	ST 34
ERR4775371	SAL_HB0719AA	Sciensano	S. 1,4,[5],12:i:-	ERR4775371	2019	pig; organs	Belgium	ST 34
ERR4775355	SAL_HB0734AA	Sciensano	S. 1,4,[5],12:i:-	ERR4775355	2018	pig; swab	Belgium	ST 34
DRR236585	SAL_IB0189AA	National Institute of Infectious Diseases - Japan	S. 1,4,[5],12:i:-	DRR236585	2017	Sus scrofa domesticus	Japan	ST 34
DRR236584	SAL_IB0190AA	National Institute of Infectious Diseases - Japan	S. 1,4,[5],12:i:-	DRR236584	2017	Sus scrofa domesticus	Japan	ST 34
DRR236583	SAL_IB0191AA	National Institute of Infectious Diseases - Japan	S. 1,4,[5],12:i:-	DRR236583	2017	Sus scrofa domesticus	Japan	ST 34
DRR236582	SAL_IB0192AA	National Institute of Infectious Diseases - Japan	S. 1,4,[5],12:i:-	DRR236582	2017	Sus scrofa domesticus	Japan	ST 34
DRR236581	SAL_IB0193AA	National Institute of Infectious Diseases - Japan	S. 1,4,[5],12:i:-	DRR236581	2017	Sus scrofa domesticus	Japan	ST 34
DRR236580	SAL_IB0194AA	National Institute of Infectious Diseases - Japan	S. 1,4,[5],12:i:-	DRR236580	2017	Sus scrofa domesticus	Japan	ST 34
DRR236579	SAL_IB0195AA	National Institute of Infectious Diseases - Japan	S. 1,4,[5],12:i:-	DRR236579	2017	Sus scrofa domesticus	Japan	ST 34
DRR236578	SAL_IB0196AA	National Institute of Infectious Diseases - Japan	S. 1,4,[5],12:i:-	DRR236578	2017	Sus scrofa domesticus	Japan	ST 34
DRR236577	SAL_IB0197AA	National Institute of Infectious Diseases - Japan	S. 1,4,[5],12:i:-	DRR236577	2017	Sus scrofa domesticus	Japan	ST 34
DRR236576	SAL_IB0198AA	National Institute of Infectious Diseases - Japan	S. 1,4,[5],12:i:-	DRR236576	2017	Sus scrofa domesticus	Japan	ST 34
DRR236575	SAL_IB0199AA	National Institute of Infectious Diseases - Japan	S. 1,4,[5],12:i:-	DRR236575	2017	Sus scrofa domesticus	Japan	ST 34
DRR236574	SAL_IB0200AA	National Institute of Infectious Diseases - Japan	S. 1,4,[5],12:i:-	DRR236574	2017	Sus scrofa domesticus	Japan	ST 34
DRR236573	SAL_IB0201AA	National Institute of Infectious Diseases - Japan	S. 1,4,[5],12:i:-	DRR236573	2017	Sus scrofa domesticus	Japan	ST 34
DRR236572	SAL_IB0202AA	National Institute of Infectious Diseases - Japan	S. 1,4,[5],12:i:-	DRR236572	2017	Sus scrofa domesticus	Japan	ST 34
DRR236571	SAL_IB0203AA	National Institute of Infectious Diseases - Japan	S. 1,4,[5],12:i:-	DRR236571	2017	Sus scrofa domesticus	Japan	ST 34
DRR236570	SAL_IB0204AA	National Institute of Infectious Diseases - Japan	S. 1,4,[5],12:i:-	DRR236570	2017	Sus scrofa domesticus	Japan	ST 34
DRR236569	SAL_IB0205AA	National Institute of Infectious Diseases - Japan	S. 1,4,[5],12:i:-	DRR236569	2017	Sus scrofa domesticus	Japan	ST 34
DRR236568	SAL_IB0206AA	National Institute of Infectious Diseases - Japan	S. 1,4,[5],12:i:-	DRR236568	2017	Sus scrofa domesticus	Japan	ST 34
DRR236562	SAL_IB0212AA	National Institute of Infectious Diseases - Japan	S. 1,4,[5],12:i:-	DRR236562	2016	Sus scrofa domesticus	Japan	ST 34
DRR236496	SAL_IB0278AA	National Institute of Infectious Diseases - Japan	S. 1,4,[5],12:i:-	DRR236496	2016	Sus scrofa domesticus	Japan	ST 34
DRR236481	SAL_IB0293AA	National Institute of Infectious Diseases - Japan	S. 1,4,[5],12:i:-	DRR236481	2016	Sus scrofa domesticus	Japan	ST 34
DRR236479	SAL_IB0295AA	National Institute of Infectious Diseases - Japan	S. 1,4,[5],12:i:-	DRR236479	2016	Sus scrofa domesticus	Japan	ST 34
DRR236478	SAL_IB0296AA	National Institute of Infectious Diseases - Japan	S. 1,4,[5],12:i:-	DRR236478	2016	Sus scrofa domesticus	Japan	ST 34
DRR236445	SAL_IB0333AA	National Institute of Infectious Diseases - Japan	S. 1,4,[5],12:i:-	DRR236445	2016	Sus scrofa domesticus	Japan	ST 34
DRR236444	SAL_IB0334AA	National Institute of Infectious Diseases - Japan	S. 1,4,[5],12:i:-	DRR236444	2016	Sus scrofa domesticus	Japan	ST 34
DRR236443	SAL_IB0335AA	National Institute of Infectious Diseases - Japan	S. 1,4,[5],12:i:-	DRR236443	2016	Sus scrofa domesticus	Japan	ST 34
DRR236442	SAL_IB0336AA	National Institute of Infectious Diseases - Japan	S. 1,4,[5],12:i:-	DRR236442	2016	Sus scrofa domesticus	Japan	ST 34
DRR236441	SAL_IB0337AA	National Institute of Infectious Diseases - Japan	S. 1,4,[5],12:i:-	DRR236441	2017	Sus scrofa domesticus	Japan	ST 34
DRR236440	SAL_IB0338AA	National Institute of Infectious Diseases - Japan	S. 1,4,[5],12:i:-	DRR236440	2016	Sus scrofa domesticus	Japan	ST 34
DRR236435	SAL_IB0343AA	National Institute of Infectious Diseases - Japan	S. 1,4,[5],12:i:-	DRR236435	2016	Sus scrofa domesticus	Japan	ST 34
ERR6040842	SAL_IB4068AA	IZSLT (Istituto Zooprofilattico Sperimentale del Lazio e la Toscana)	S. 1,4,[5],12:i:-	ERR6040842	2019	suis scrofa; caecum	Italy	ST 34
SRR14011913	SAL_IB4747AA	National Institute of Health	S. 1,4,[5],12:i:-	SRR14011913	2016	Pork_refrigerate	Thailand	ST 34
SRR14011918	SAL_IB4752AA	National Institute of Health	S. 1,4,[5],12:i:-	SRR14011918	2016	Pork_refrigerate	Thailand	ST 34
SRR14011978	SAL_IB4807AA	National Institute of Health	S. 1,4,[5],12:i:-	SRR14011978	2019	Pork_Sirloin	Thailand	ST 34
SRR14012003	SAL_IB4832AA	National Institute of Health	S. 1,4,[5],12:i:-	SRR14012003	2019	Pork_Sirloin	Thailand	ST 34
SRR14012017	SAL_IB4846AA	National Institute of Health	S. 1,4,[5],12:i:-	SRR14012017	2019	Pork_Sirloin	Thailand	ST 34
SRR15051718	SAL_IB5997AA	Animal Health Laboratory UofG submission group	S. 1,4,[5],12:i:-	SRR15051718	2020	Sus scrofa domesticus; Rectal swab (Sus scrofa domesticus)	Canada	ST 34
SRR15053926	SAL_IB6082AA	Animal Health Laboratory UofG submission group	S. 1,4,[5],12:i:-	SRR15053926	2020	Sus scrofa domesticus; Feces (Sus scrofa domesticus)	Canada	ST 34
SRR15053927	SAL_IB6083AA	Animal Health Laboratory UofG submission group	S. 1,4,[5],12:i:-	SRR15053927	2020	Sus scrofa domesticus; Lung (Sus scrofa domesticus)	Canada	ST 34
SRR15053950	SAL_IB6106AA	Animal Health Laboratory UofG submission group	S. 1,4,[5],12:i:-	SRR15053950	2020	Sus scrofa domesticus; Feces (Sus scrofa domesticus)	Canada	ST 34
SRR15053951	SAL_IB6107AA	Animal Health Laboratory UofG submission group	S. 1,4,[5],12:i:-	SRR15053951	2020	Sus scrofa domesticus; Feces (Sus scrofa domesticus)	Canada	ST 34
