# Supplementary material for: Genomic diversity of Salmonella Typhimurium and its monophasic variant in pig and pork production in France
Source: Microbiol Spectr. 2024 Nov 8;12(12):e00526-24. doi: 10.1128/spectrum.00526-24 (PMC11619346; doi:10.1128/spectrum.00526-24)
Supplement: Table S2 — Results from SPIFinder, VFDB and ResFinder databases for French genomes. [file spectrum.00526-24-s0003.xlsx]

## Sheet: SPIfinder
Supplementary Table S2. Results from SPIFinder, VFDB and ResFinder databases for French genomes. The presence or absence of the gene or genomic region were obtained using a threshold set at 90% identity over at least 3/5 of the sequence length.
ID	SPI-01	SPI-02	SPI-03	SPI-04	SPI-05	SPI-09	SPI-12	SPI-13	SPI-14	SPI-16
17Q001852	1	1	1	1	1	1	0	1	1	1
17Q001853	1	1	1	1	1	1	0	1	1	1
17Q001854	1	1	1	1	1	1	0	1	1	1
17Q001855	1	1	1	1	1	1	0	1	1	1
17Q001857	1	1	1	1	1	1	0	1	1	1
17Q002436	1	1	1	0	1	1	0	1	1	1
17Q002437	1	1	1	1	1	1	0	1	1	1
17Q002438	1	1	1	1	1	1	0	1	1	1
17Q002720	1	1	1	1	1	1	0	1	1	1
17Q002724	1	1	1	1	1	1	0	1	1	1
17Q002728	1	1	1	1	1	1	0	1	1	1
17Q002729	1	1	1	1	1	1	0	1	1	1
17Q002731	1	1	1	1	1	1	0	1	1	1
17Q002732	1	1	1	1	1	1	0	1	1	1
17Q002734	1	1	1	1	1	1	0	1	1	1
17Q002737	1	1	1	1	1	1	0	1	1	1
17Q002738	1	1	1	0	1	1	0	1	1	1
17Q002739	1	1	1	0	1	1	0	1	1	1
17Q002740	1	1	1	1	1	1	0	1	1	1
17Q002741	1	1	1	0	1	1	0	1	1	1
17Q002742	1	1	1	0	1	1	0	1	1	1
17Q002743	1	1	1	1	1	1	0	1	1	1
17Q002744	1	1	1	1	1	1	0	1	1	1
17Q002745	1	1	1	1	1	1	0	1	1	1
17Q002746	1	1	1	0	1	1	0	1	1	1
17Q002748	1	1	1	1	1	1	0	1	1	1
17Q002750	1	1	1	1	1	1	0	1	1	1
17Q002752	1	1	1	1	1	1	0	1	1	1
17Q002753	1	1	1	1	1	1	0	1	1	1
17Q002757	1	1	1	1	1	1	0	1	1	0
17Q002758	1	1	1	1	1	1	0	1	1	1
17Q002764	1	1	1	1	1	1	0	1	1	1
17Q002766	1	1	1	0	1	1	0	1	1	1
17Q002767	1	1	1	1	1	1	0	1	1	1
17Q002770	1	1	1	1	1	1	0	1	1	1
17Q002772	1	1	1	1	1	1	0	1	1	1
17Q002773	1	1	1	1	1	1	0	1	1	1
17Q002776	1	1	1	1	1	1	0	1	1	1
17Q002777	1	1	1	1	1	1	0	1	1	1
17Q002778	1	1	1	1	1	1	0	1	1	1
17Q002785	1	1	1	1	1	1	0	1	1	1
17Q002786	1	1	1	1	1	1	0	1	1	1
17Q002795	1	1	1	1	1	1	0	1	1	1
17Q002796	1	1	1	1	1	1	0	1	1	1
17Q002798	1	1	1	1	1	1	0	1	1	1
17Q002881	1	1	1	1	1	1	0	1	1	1
17Q002884	1	1	1	1	1	1	0	1	1	1
17Q003066	1	1	1	1	1	1	0	1	1	1
17Q003068	1	1	1	1	1	1	0	1	1	1
17Q003069	1	1	1	1	1	1	0	1	1	1
17Q003070	1	1	1	1	1	1	0	1	1	1
17Q003071	1	1	1	1	1	1	0	1	1	1
17Q003072	1	1	1	1	1	1	0	1	1	1
17Q003073	1	1	1	1	1	1	0	1	1	1
17Q003074	1	1	1	1	1	1	0	1	1	1
17Q003075	1	1	1	1	1	1	0	1	1	1
17Q003076	1	1	1	1	1	1	0	1	1	1
17Q003077	1	1	1	1	1	1	0	1	1	1
17Q003081	1	1	1	1	1	1	0	1	1	1
17Q003082	1	1	1	1	1	1	0	1	1	1
17Q003086	1	1	1	1	1	1	0	1	1	1
17Q003087	1	1	1	0	1	1	0	1	1	1
17Q003090	1	1	1	1	1	1	0	1	1	1
17Q003091	1	1	1	1	1	1	0	1	1	1
17Q003092	1	1	1	1	1	1	0	1	1	1
17Q003093	1	1	1	1	1	1	0	1	1	1
17Q003094	1	1	1	1	1	1	0	1	1	1
17Q003095	1	1	1	1	1	1	0	1	1	1
17Q003096	1	1	1	1	1	1	0	1	1	1
17Q003132	1	1	1	1	1	1	0	1	1	1
17Q003133	0	1	1	1	1	1	0	1	1	1
17Q003134	1	1	1	0	1	1	0	1	1	1
17Q003135	1	1	1	1	1	1	0	1	1	1
17Q003136	1	1	1	1	1	1	0	1	1	1
17Q003142	1	1	1	1	1	1	0	1	1	1
17Q003146	1	1	1	1	1	1	0	1	1	1
17Q003147	1	1	1	1	1	1	0	1	1	1
17Q003149	1	1	1	1	1	1	0	1	1	1
17Q003150	1	1	1	1	1	1	0	1	1	1
17Q003153	1	1	1	1	1	1	0	1	1	1
17Q003154	1	1	1	1	1	1	0	1	1	1
17Q003155	1	1	1	1	1	1	0	1	1	1
17Q003552	1	1	1	1	1	1	0	1	1	1
17Q003555	1	1	1	0	1	1	0	1	1	1
17Q003557	1	1	1	1	1	1	0	1	1	1
17Q003563	1	1	1	1	1	1	0	1	1	1
17Q003567	1	1	1	1	1	1	0	1	1	1
17Q003570	1	1	1	1	1	1	0	1	1	1
17Q003571	1	1	1	1	1	1	0	1	1	1
17Q003793	1	1	1	1	1	1	0	1	1	1
17Q003794	1	1	1	1	1	1	0	1	1	1
17Q003795	1	1	1	1	1	1	0	1	1	1
17Q003796	1	1	1	1	1	1	0	1	1	1
17Q003798	1	1	1	0	1	1	0	1	1	1
17Q003799	1	1	1	1	1	1	0	1	1	1
17Q003800	1	1	1	0	1	1	0	1	1	1
17Q003801	1	1	1	0	1	1	0	1	1	1
17Q004300	0	1	1	1	1	1	0	1	1	1
17Q004301	1	0	1	1	1	1	0	1	1	1
18Q000196	1	1	1	0	1	1	0	1	1	1
18Q000197	1	1	1	1	1	1	0	1	1	1
18Q000526	1	1	1	1	1	1	0	1	1	1
18Q000533	1	1	1	1	1	1	0	1	1	1
2013LSAL01112	1	1	1	1	1	1	0	1	1	1
2013LSAL01180	1	1	1	1	1	1	0	1	1	1
2013LSAL04720	1	1	1	1	1	1	0	1	1	1
2013LSAL04772	1	1	1	1	1	1	0	1	1	1
2014LSAL00944	1	1	1	0	1	1	0	1	1	1
2014LSAL01489	1	1	2	1	1	1	0	1	1	1
2014LSAL02042	1	1	1	1	1	1	0	1	1	1
2014LSAL02131	1	1	1	1	1	1	0	1	1	1
2014LSAL02741	1	1	1	1	1	1	0	1	1	1
2014LSAL03021	1	1	1	1	1	1	0	1	1	1
2014LSAL03857	1	1	1	1	1	1	1	1	1	1
2014LSAL05438	1	1	1	1	1	1	0	1	1	1
2015LSAL00287	1	1	1	1	1	1	0	1	1	1
2015LSAL01384	1	1	1	1	1	1	0	1	1	1
2015LSAL01646	1	1	1	1	1	1	0	1	1	1
2015LSAL02276	1	1	1	1	1	1	0	1	1	1
2015LSAL02584	1	1	1	1	1	1	0	1	1	1
2018LSAL02657	1	1	1	1	1	1	0	1	1	1
2018LSAL04312	1	1	2	1	1	1	0	1	1	1
2020LSAL00456	1	1	1	1	1	1	0	1	1	1
2020LSAL00892	1	1	1	1	1	1	0	1	1	1
2020LSAL03808	1	1	1	1	1	1	0	1	1	1
2020LSAL03810	1	1	1	0	1	1	0	1	1	1
2020LSAL03811	1	1	2	1	1	1	0	1	1	1
2020LSAL03821	1	1	1	1	1	1	0	1	1	1
2020LSAL03822	1	1	1	1	1	1	0	1	1	1
2020LSAL03830	1	1	1	1	1	1	0	1	1	1
2020LSAL03832	1	1	1	1	1	1	0	1	1	1
2020LSAL06102	1	1	1	1	1	1	0	1	1	1
2020LSAL10421	1	1	1	1	1	1	0	1	1	1
2020LSAL10422	1	1	1	1	1	1	0	1	1	1
2021LSAL06135	1	1	1	1	1	1	0	1	1	1
2021LSAL06136	1	1	1	1	1	1	0	1	1	1
2021LSAL06137	1	1	1	1	1	1	0	1	1	1
2021LSAL06138	1	1	1	1	1	1	0	1	1	1
2021LSAL06139	1	1	1	1	1	1	1	1	1	1
2021LSAL06140	1	1	1	1	1	1	0	1	1	1
2021LSAL06141	1	1	1	1	1	1	0	1	1	1
2021LSAL06142	1	1	1	1	1	1	0	1	1	1
2021LSAL06143	1	1	1	1	1	1	0	1	1	1
2021LSAL06144	1	1	1	1	1	1	0	1	1	1
2021LSAL06145	1	1	1	1	1	1	0	1	1	1
2021LSAL06146	1	1	1	1	1	1	0	1	1	1
2021LSAL06151	1	1	1	1	1	1	0	1	1	1
2021LSAL06152	2	1	1	1	1	1	0	1	1	1
2021LSAL06153	1	1	1	1	1	1	0	1	1	1
2021LSAL06154	1	1	1	1	1	1	0	1	1	1
2021LSAL06155	1	1	1	1	1	1	0	1	1	1
2021LSAL06156	1	1	1	1	1	1	0	1	1	1
2021LSAL06157	1	1	1	1	1	1	0	1	1	1
2021LSAL06957	1	1	1	1	1	1	0	1	1	1
BCV-16-18150-01	1	1	1	1	1	1	0	1	1	1
BCV-16-18150-02	1	1	1	1	1	1	0	1	1	1
BCV-16-18150-03	1	1	1	1	1	1	0	1	1	1
BCV-16-18150-04	1	1	1	1	1	1	0	1	1	1
BCV-16-18150-05	1	1	1	1	1	1	0	1	1	1
BCV-16-18150-06	1	1	1	1	1	1	0	1	1	1
BCV-16-18150-07	1	1	1	1	1	1	0	1	1	1
BCV-16-18150-10	1	1	1	1	1	1	0	1	1	1
BCV-16-18150-11	1	1	1	1	1	1	0	1	1	1
BCV-16-18150-12	1	1	1	0	1	1	0	1	1	0
BCV-16-18150-15	1	1	1	1	1	1	0	1	1	1
EmisA2_4_L7	1	1	1	1	1	1	0	1	1	1
EmisB2_5_P5_1	1	1	1	1	1	1	0	1	1	1
EmisB2_5_P5_2	1	1	1	1	1	1	0	1	1	1
EmisC2_6_L2_2	1	1	1	1	1	1	0	1	1	1
EmisC2_6_L3	1	1	1	1	1	1	0	1	1	1
EmisE1_8L7	1	1	1	1	1	1	1	1	1	1
QSC-A-3-1	1	1	1	1	1	1	0	1	1	1
QSC-A-6-2	1	1	1	1	1	1	0	1	1	1
QSC-B2-1-4-NPP	1	1	1	1	1	1	0	1	1	1
QSC-B2-3-2	1	1	1	1	1	1	0	1	1	1
QSC-B2-4-3	1	1	1	1	1	1	0	1	1	1
QSC-B4-1-2-NPP	1	1	1	1	1	1	0	1	1	1
QSC-B4-6-5	1	1	1	1	1	1	0	1	1	1
QSC-B7-9-2-NPP	1	1	1	0	1	1	0	1	1	1
QSC-C-6-1	1	1	1	1	1	1	0	1	1	1
QSC-C3-5-5-NPP	1	1	1	1	1	1	0	1	1	1
QSC-C4-1-1-NPP	1	1	1	1	1	1	0	1	1	1
QSC-C4-2-4-NPP	1	1	1	1	1	1	0	1	1	1
QSC-C4-3-3	1	1	1	1	1	1	0	1	1	1
QSC-C4-4-1-NPP	1	1	1	1	1	1	0	1	1	1
QSC-C4-5-1	1	1	1	1	1	1	0	1	1	1
QSC-C6-8-3	1	1	1	1	1	1	0	1	1	1
QSC-C6-9-3	1	1	1	0	1	1	0	1	1	1

## Sheet: VFDB
ID	csgA/B/C/E/F/G	lpfA/B/C/D/E	misL	pefA/B/C/D	ratB	shdA	sinH	fimC/D/F/H/I	grvA	iutA	iucA/B/C/D	mgtB/C	mig-14	avrA	invA/B/C/E/F/G/H/I/J	orgB	prgH/I/J/K	sicA/B/C/PsspA/sspB/sspC	sipD	slrP	sopA	sop0/E2/B/sigD	spaO/P/Q/R/S	sptP	sifA	spiC/ssaB	ssaC/D/E/G/H/I/J/K/L/M/O/P/Q/R/S/T/U/V	sseA/B/C/D/E/F/G/J	sspH2	rck	sodCI	spvB/C/R	orgA/C	steA/B	gogB	pipB	pipB2	sifB	sopD2	sscA/B	sseK1/K2/L/C/I/srfH	bcfA/B/C/D/E/F/G	csgD
17Q001852	1	1	1	0	1	1	1	1	0	0	0	1	1	1	1	1	1	1	1	1	1	1	1	1	1	1	1	1	1	0	1	0	1	1	1	1	1	1	1	1	1	1	1
17Q001853	1	1	1	1	1	0	1	1	1	0	0	1	1	1	1	1	1	1	1	1	1	1	1	1	1	1	1	1	1	1	1	1	1	1	0	1	1	1	1	1	1	1	1
17Q001854	1	1	1	0	1	0	1	1	0	0	0	1	1	1	1	1	1	1	1	1	1	1	1	1	1	1	1	1	1	0	1	0	1	1	1	1	1	1	1	1	1	1	1
17Q001855	1	1	1	0	1	0	1	1	0	0	0	1	1	1	1	1	1	1	1	1	1	1	1	1	1	1	1	1	1	0	1	0	1	1	1	1	1	1	1	1	1	1	1
17Q001857	1	1	1	0	1	1	1	1	0	0	0	1	1	1	1	1	1	1	1	1	1	1	1	1	1	1	1	1	0	0	1	0	1	1	1	1	1	1	1	1	1	1	1
17Q002436	1	1	1	0	1	0	1	1	0	0	0	1	1	1	1	1	1	1	1	1	1	1	1	1	1	1	1	1	1	0	1	0	1	1	1	1	1	1	1	1	1	1	1
17Q002437	1	1	1	0	1	0	1	1	0	0	0	1	0	1	1	1	1	1	1	1	1	1	1	1	1	1	1	1	1	0	1	0	1	1	1	1	1	1	1	1	1	1	1
17Q002438	1	1	1	0	1	0	1	1	0	0	0	1	1	1	1	1	1	1	1	1	1	1	1	1	1	1	1	1	1	0	1	0	1	1	1	1	1	1	1	1	1	1	1
17Q002720	1	1	1	0	1	0	1	1	0	0	0	1	1	1	1	1	1	1	1	1	1	1	1	1	1	1	1	1	1	0	1	0	1	1	1	1	1	1	1	1	1	1	1
17Q002724	1	1	1	0	1	1	1	1	0	0	0	1	1	1	1	1	1	1	1	1	1	1	1	1	1	1	1	1	1	0	1	0	1	1	1	1	1	1	1	1	1	1	1
17Q002728	1	1	1	0	1	0	1	1	0	0	0	1	1	1	1	1	1	1	1	1	1	1	1	1	1	1	1	1	0	0	1	0	1	1	1	1	1	1	1	1	1	1	1
17Q002729	1	1	1	0	1	1	1	1	0	0	0	1	1	1	1	1	1	1	1	1	1	1	1	1	1	1	1	1	1	0	1	0	1	1	1	1	1	1	1	1	1	1	1
17Q002731	1	1	1	0	1	0	1	1	0	0	0	1	1	1	1	1	1	1	1	1	1	1	1	1	1	1	1	1	1	0	1	0	1	1	1	1	1	1	1	1	1	1	1
17Q002732	1	1	1	0	1	0	1	1	0	0	0	1	1	1	1	1	1	1	1	1	1	1	1	1	1	1	1	1	1	0	1	0	1	1	1	1	1	1	1	1	1	1	1
17Q002734	1	1	1	0	1	0	1	1	0	0	0	1	1	1	1	1	1	1	1	1	1	1	1	1	1	1	1	1	1	0	1	0	1	1	1	1	1	1	1	1	1	1	1
17Q002737	1	1	1	0	1	0	1	1	0	0	0	1	1	1	1	1	1	1	1	1	1	1	1	1	1	1	1	1	1	0	1	0	1	1	1	1	1	1	1	1	1	1	1
17Q002738	1	1	1	0	1	1	1	1	0	0	0	1	1	1	1	1	1	1	1	1	1	1	1	1	1	1	1	1	0	0	1	0	1	1	1	1	1	1	1	1	1	1	1
17Q002739	1	1	1	0	1	0	1	1	0	0	0	1	1	1	1	1	1	1	1	1	1	1	1	1	1	1	1	1	0	0	1	0	1	1	1	1	1	1	1	1	1	1	1
17Q002740	1	1	1	0	1	1	1	1	0	0	0	1	1	1	1	1	1	1	1	1	1	1	1	1	1	1	1	1	1	0	1	0	1	1	1	1	1	1	1	1	1	1	1
17Q002741	1	1	1	0	1	0	1	1	0	0	0	1	1	1	1	1	1	1	1	1	1	1	1	1	1	1	1	1	0	0	1	0	1	1	1	1	1	1	1	1	1	1	1
17Q002742	1	1	1	0	1	0	1	1	0	0	0	1	1	1	1	1	1	1	1	1	1	1	1	1	1	1	1	1	0	0	1	0	1	1	1	1	1	1	1	1	1	1	1
17Q002743	1	1	1	0	1	1	1	1	0	0	0	1	1	1	1	1	1	1	1	1	1	1	1	1	1	1	1	1	1	0	1	0	1	1	1	1	1	1	1	1	1	1	1
17Q002744	1	1	1	0	1	0	1	1	0	0	0	1	1	1	1	1	1	1	1	1	1	1	1	1	1	1	1	1	1	0	1	0	1	1	1	1	1	1	1	1	1	1	1
17Q002745	1	1	1	0	1	1	1	1	0	0	0	1	1	1	1	1	1	1	1	1	1	1	1	1	1	1	1	1	1	0	1	0	1	1	1	1	1	1	1	1	1	1	1
17Q002746	1	1	1	0	1	0	1	1	0	0	0	1	1	1	1	1	1	1	1	1	1	1	1	1	1	1	1	1	1	0	1	0	1	1	1	1	1	1	1	1	1	1	1
17Q002748	1	1	1	0	1	0	1	1	0	0	0	1	1	1	1	1	1	1	1	1	1	1	1	1	1	1	1	1	1	0	1	0	1	1	1	1	1	1	1	1	1	1	1
17Q002750	1	1	1	0	1	0	1	1	0	0	0	1	1	1	1	1	1	1	1	1	1	1	1	1	1	1	1	1	1	0	1	0	1	1	1	1	1	1	1	1	1	1	1
17Q002752	1	1	1	0	1	1	1	1	0	0	0	1	1	1	1	1	1	1	1	1	1	1	1	1	1	1	1	1	1	0	1	0	1	1	1	1	1	1	1	1	1	1	1
17Q002753	1	1	1	0	1	0	1	1	0	0	0	1	1	1	1	1	1	1	1	1	1	1	1	1	1	1	1	1	1	0	1	0	1	1	1	1	1	1	1	1	1	1	1
17Q002757	1	1	1	0	1	0	1	1	0	0	0	1	1	1	1	1	1	1	1	1	1	1	1	1	1	1	1	1	1	0	1	0	1	1	1	1	1	1	1	1	1	1	1
17Q002758	1	1	1	0	1	0	1	1	0	0	0	1	1	1	1	1	1	1	1	1	1	1	1	1	1	1	1	1	1	0	1	0	1	1	1	1	1	1	1	1	1	1	1
17Q002764	1	1	1	0	1	0	1	1	0	0	0	1	1	1	1	1	1	1	1	1	1	1	1	1	1	1	1	1	1	0	1	0	1	1	1	1	1	1	1	1	1	1	1
17Q002766	1	1	1	0	1	0	1	1	0	0	0	1	1	1	1	1	1	1	1	1	1	1	1	1	1	1	1	1	0	0	1	0	1	1	1	1	1	1	1	1	1	1	1
17Q002767	1	1	1	0	1	1	1	1	0	0	0	1	1	1	1	1	1	1	1	1	1	1	1	1	1	1	1	1	1	0	1	0	1	1	1	1	1	1	1	1	1	1	1
17Q002770	1	1	1	0	1	0	1	1	0	0	0	1	1	1	1	1	1	1	1	1	1	1	1	1	1	1	1	1	1	0	1	0	1	1	1	1	1	1	1	1	1	1	1
17Q002772	1	1	1	0	1	0	1	1	1	0	0	1	1	1	1	1	1	1	1	1	1	1	1	1	1	1	1	1	1	1	1	1	1	1	1	1	1	1	1	1	1	1	1
17Q002773	1	1	1	0	1	1	1	1	0	0	0	1	1	1	1	1	1	1	1	1	1	1	1	1	1	1	1	1	0	0	1	0	1	1	1	1	1	1	1	1	1	1	1
17Q002776	1	1	1	0	1	0	1	1	0	0	0	1	1	1	1	1	1	1	1	1	1	1	1	1	1	1	1	1	1	0	1	0	1	1	1	1	1	1	1	1	1	1	1
17Q002777	1	1	1	0	1	0	1	1	0	0	0	1	1	1	1	1	1	1	1	1	1	1	1	1	1	1	1	1	1	0	1	0	1	1	1	1	1	1	1	1	1	1	1
17Q002778	1	1	1	0	1	0	1	1	0	0	0	1	1	1	1	1	1	1	1	1	1	1	1	1	1	1	1	1	1	0	1	0	1	1	1	1	1	1	1	1	1	1	1
17Q002785	1	1	1	0	1	0	1	1	0	0	0	1	1	1	1	1	1	1	1	1	1	1	1	1	1	1	1	1	1	0	1	0	1	1	1	1	1	1	1	1	1	1	1
17Q002786	1	1	1	0	1	1	1	1	0	0	0	1	1	1	1	1	1	1	1	1	1	1	1	1	1	1	1	1	1	0	1	0	1	1	1	1	1	1	1	1	1	1	1
17Q002795	1	1	1	0	1	0	1	1	0	0	0	1	1	1	1	1	1	1	1	1	1	1	1	1	1	1	1	1	1	0	1	0	1	1	1	1	1	1	1	1	1	1	1
17Q002796	1	1	1	0	1	0	1	1	0	0	0	1	1	1	1	1	1	1	1	1	1	1	1	1	1	1	1	1	1	0	1	0	1	1	1	1	1	1	1	1	1	1	1
17Q002798	1	1	1	0	1	0	1	1	0	1	1	1	1	1	1	1	1	1	1	1	1	1	1	1	1	1	1	1	1	0	1	0	1	1	1	1	1	1	1	1	1	1	1
17Q002881	1	1	1	0	1	0	1	1	0	0	0	1	1	1	1	1	1	1	1	1	1	1	1	1	1	1	1	1	1	0	1	0	1	1	1	1	1	1	1	1	1	1	1
17Q002884	1	1	1	0	1	1	1	1	0	0	0	1	1	1	1	1	1	1	1	1	1	1	1	1	1	1	1	1	1	0	1	0	1	1	1	1	1	1	1	1	1	1	1
17Q003066	1	1	1	0	1	0	1	1	0	0	0	1	1	1	1	1	1	1	1	1	1	1	1	1	1	1	1	1	0	0	1	0	1	1	1	1	1	1	1	1	1	1	1
17Q003068	1	1	1	0	1	1	1	1	0	0	0	1	1	1	1	1	1	1	1	1	1	1	1	1	1	1	1	1	1	0	1	0	1	1	1	1	1	1	1	1	1	1	1
17Q003069	1	1	1	0	1	0	1	1	0	0	0	1	1	1	1	1	1	1	1	1	1	1	1	1	1	1	1	1	1	0	1	0	1	1	1	1	1	1	1	1	1	1	1
17Q003070	1	1	1	0	1	0	1	1	0	0	0	1	1	1	1	1	1	1	1	1	1	1	1	1	1	1	1	1	1	0	1	0	1	1	1	1	1	1	1	1	1	1	1
17Q003071	1	1	1	0	1	0	1	1	0	0	0	1	1	1	1	1	1	1	1	1	1	1	1	1	1	1	1	1	1	0	1	0	1	1	1	1	1	1	1	1	1	1	1
17Q003072	1	1	1	0	1	0	1	1	0	0	0	1	1	1	1	1	1	1	1	1	1	1	1	1	1	1	1	1	1	0	1	0	1	1	1	1	1	1	1	1	1	1	1
17Q003073	1	1	1	0	1	0	1	1	0	0	0	1	1	1	1	1	1	1	1	1	1	1	1	1	1	1	1	1	1	0	1	0	1	1	1	1	1	1	1	1	1	1	1
17Q003074	1	1	1	0	1	1	1	1	0	0	0	1	1	1	1	1	1	1	1	1	1	1	1	1	1	1	1	1	1	0	1	0	1	1	1	1	1	1	1	1	1	1	1
17Q003075	1	1	1	0	1	0	1	1	0	0	0	1	1	1	1	1	1	1	1	1	1	1	1	1	1	1	1	1	1	0	1	0	1	1	1	1	1	1	1	1	1	1	1
17Q003076	1	1	1	0	1	0	1	1	0	0	0	1	1	1	1	1	1	1	1	1	1	1	1	1	1	1	1	1	1	0	1	0	1	1	1	1	1	1	1	1	1	1	1
17Q003077	1	1	1	1	1	0	1	1	1	0	0	1	1	1	1	1	1	1	1	1	1	1	1	1	1	1	1	1	1	1	1	1	1	1	1	1	1	1	1	1	1	1	1
17Q003081	1	1	1	1	1	0	1	1	1	0	0	1	1	1	1	1	1	1	1	1	1	1	1	1	1	1	1	1	1	1	1	1	1	1	1	1	1	1	1	1	1	1	1
17Q003082	1	1	1	0	1	0	1	1	0	0	0	1	1	1	1	1	1	1	1	1	1	1	1	1	1	1	1	1	1	0	1	0	1	1	1	1	1	1	1	1	1	1	1
17Q003086	1	1	1	0	1	0	1	1	0	0	0	1	1	1	1	1	1	1	1	1	1	1	1	1	1	1	1	1	1	0	1	0	1	1	1	1	1	1	1	1	1	1	1
17Q003087	1	1	1	0	1	0	1	1	0	0	0	1	1	1	1	1	1	1	1	1	1	1	1	1	1	1	1	1	1	0	1	0	1	1	1	1	1	1	1	1	1	1	1
17Q003090	1	1	1	0	1	1	1	1	0	0	0	1	1	1	1	1	1	1	1	1	1	1	1	1	1	1	1	1	1	0	1	0	1	1	1	1	1	1	1	1	1	1	1
17Q003091	1	1	1	0	1	0	1	1	0	0	0	1	1	1	1	1	1	1	1	1	1	1	1	1	1	1	1	1	1	0	1	0	1	1	1	1	1	1	1	1	1	1	1
17Q003092	1	1	1	0	1	0	1	1	0	0	0	1	1	1	1	1	1	1	1	1	1	1	1	1	1	1	1	1	1	0	1	0	1	1	1	1	1	1	1	1	1	1	1
17Q003093	1	1	1	0	1	0	1	1	0	0	0	1	1	1	1	1	1	1	1	1	1	1	1	1	1	1	1	1	1	0	1	0	1	1	1	1	1	1	1	1	1	1	1
17Q003094	1	1	1	0	1	0	1	1	0	0	0	1	1	1	1	1	1	1	1	1	1	1	1	1	1	1	1	1	1	0	1	0	1	1	1	1	1	1	1	1	1	1	1
17Q003095	1	1	1	0	1	0	1	1	0	0	0	1	1	1	1	1	1	1	1	1	1	1	1	1	1	1	1	1	1	0	1	0	1	1	1	1	1	1	1	1	1	1	1
17Q003096	1	1	1	0	1	0	1	1	0	0	0	1	1	1	1	1	1	1	1	1	1	1	1	1	1	1	1	1	1	0	1	0	1	1	1	1	1	1	1	1	1	1	1
17Q003132	1	1	1	0	1	0	1	1	0	0	0	1	1	1	1	1	1	1	1	1	1	1	1	1	1	1	1	1	1	0	1	0	1	1	1	1	1	1	1	1	1	1	1
17Q003133	1	1	1	0	1	0	1	1	0	0	0	1	1	1	1	1	1	1	0	1	1	1	1	1	1	1	1	1	1	0	1	0	1	1	1	1	1	1	1	1	1	1	1
17Q003134	1	1	1	0	1	0	1	1	0	0	0	1	1	1	1	1	1	1	1	1	1	1	1	1	1	1	1	1	1	0	1	0	1	1	1	1	1	1	1	1	1	1	1
17Q003135	1	1	1	0	1	0	1	1	0	0	0	1	1	1	1	1	1	1	1	1	1	1	1	1	1	1	1	1	1	0	1	0	1	1	1	1	1	1	1	1	1	1	1
17Q003136	1	1	1	1	1	0	1	1	1	0	0	1	1	1	1	1	1	1	1	1	1	1	1	1	1	1	1	1	1	1	1	1	1	1	1	1	1	1	1	1	1	1	1
17Q003142	1	1	1	0	1	0	1	1	0	0	0	1	1	1	1	1	1	1	1	1	1	1	1	1	0	1	1	1	1	0	1	0	1	1	1	1	1	1	1	1	1	1	1
17Q003146	1	1	1	0	1	0	1	1	0	0	0	1	1	1	1	1	1	1	1	1	1	1	1	1	1	1	1	1	1	0	1	0	1	1	1	1	1	1	1	1	1	1	1
17Q003147	1	1	1	0	1	0	1	1	0	0	0	1	1	1	1	1	1	1	1	1	1	1	1	1	1	1	1	1	1	0	1	0	1	1	1	1	1	1	1	1	1	1	1
17Q003149	1	1	1	1	1	1	1	1	1	0	0	1	1	1	1	1	1	1	1	1	1	1	1	1	1	1	1	1	1	1	1	1	1	1	1	1	1	1	1	1	1	1	1
17Q003150	1	1	1	0	1	1	1	1	1	0	0	1	1	1	1	1	1	1	1	1	1	1	1	1	1	1	1	1	1	0	1	0	1	1	1	1	1	1	1	1	1	1	1
17Q003153	1	1	1	0	1	0	1	1	0	0	0	1	1	1	1	1	1	1	1	1	1	1	1	1	1	1	1	1	1	0	1	0	1	1	1	1	1	1	1	1	1	1	1
17Q003154	1	1	1	0	1	0	1	1	0	0	0	1	1	1	1	1	1	1	1	1	1	1	1	1	1	1	1	1	1	0	1	0	1	1	1	1	1	1	1	1	1	1	1
17Q003155	1	1	1	0	1	0	1	1	0	0	0	1	1	1	1	1	1	1	1	1	1	1	1	1	1	1	1	1	1	0	1	0	1	1	1	1	1	1	1	1	1	1	1
17Q003552	1	1	1	0	1	0	1	1	0	0	0	1	1	1	1	1	1	1	1	1	1	1	1	1	1	1	1	1	1	0	1	0	1	1	1	1	1	1	1	1	1	1	1
17Q003555	1	1	1	0	1	0	1	1	0	0	0	1	1	1	1	1	1	1	1	1	1	1	1	1	1	1	1	1	1	0	1	0	1	1	1	1	1	1	1	1	1	1	1
17Q003557	1	1	1	0	1	0	1	1	1	0	0	1	1	1	1	1	1	1	1	1	1	1	1	1	1	1	1	1	1	0	1	0	1	1	1	1	1	1	1	1	1	1	1
17Q003563	1	1	1	0	1	0	1	1	0	0	0	1	1	1	1	1	1	1	1	1	1	1	1	1	1	1	1	1	1	0	1	0	1	1	1	1	1	1	1	1	1	1	1
17Q003567	1	1	1	0	1	0	1	1	0	0	0	1	1	1	1	1	1	1	1	1	1	1	1	1	1	1	1	1	1	0	1	0	1	1	1	1	1	1	1	1	1	1	1
17Q003570	1	1	1	0	1	0	1	1	0	0	0	1	1	1	1	1	1	1	1	1	1	1	1	1	1	1	1	1	1	0	1	0	1	1	1	1	1	1	1	1	1	1	1
17Q003571	1	1	1	1	1	0	1	1	1	0	0	1	1	1	1	1	1	1	1	1	1	1	1	1	1	1	1	1	1	1	1	1	1	1	1	1	1	1	1	1	1	1	1
17Q003793	1	1	1	0	1	1	1	1	0	0	0	1	1	1	1	1	1	1	1	1	1	1	1	1	1	1	1	1	1	0	1	0	1	1	1	1	1	1	1	1	1	1	1
17Q003794	1	1	1	0	1	0	1	1	0	0	0	1	1	1	1	1	1	1	1	1	1	1	1	1	1	1	1	1	1	0	1	0	1	1	1	1	1	1	1	1	1	1	1
17Q003795	1	1	1	0	1	1	1	1	0	0	0	1	1	1	1	1	1	1	1	1	1	1	1	1	1	1	1	1	1	0	1	0	1	1	1	1	1	1	1	1	1	1	1
17Q003796	1	1	1	0	1	0	1	1	1	0	0	1	1	1	1	1	1	1	1	1	1	1	1	1	1	1	1	1	1	0	1	0	1	1	1	1	1	1	2	1	1	1	1
17Q003798	1	1	1	0	1	0	1	1	0	0	0	1	1	1	1	1	1	1	1	1	1	1	1	1	1	1	1	1	1	0	1	0	1	1	1	1	1	1	1	1	1	1	1
17Q003799	1	1	1	0	1	0	1	1	0	0	0	1	1	1	1	1	1	1	1	1	1	1	1	1	1	1	1	1	1	0	1	0	1	1	1	1	1	1	1	1	1	1	1
17Q003800	1	1	1	0	1	1	1	1	0	0	0	1	1	1	1	1	1	1	1	1	1	1	1	1	1	1	1	1	1	0	1	0	1	1	1	1	1	1	1	1	1	1	1
17Q003801	1	1	1	0	1	0	1	1	0	0	0	1	1	1	1	1	1	1	1	1	1	1	1	1	1	1	1	1	1	0	1	0	1	1	1	1	1	1	1	1	1	1	1
17Q004300	1	1	1	0	1	1	1	1	0	0	0	1	1	1	1	1	1	1	1	1	1	1	1	1	1	1	1	1	1	0	1	0	1	1	1	1	0	1	1	1	1	1	1
17Q004301	1	1	1	0	1	0	1	1	0	0	0	1	1	1	1	1	1	1	1	1	1	1	1	1	1	1	1	1	1	0	1	0	1	1	1	1	1	1	1	1	1	1	1
18Q000196	1	1	1	0	1	0	1	1	0	0	0	1	1	1	1	1	1	1	1	1	1	1	1	1	1	1	1	1	1	0	1	0	1	1	1	1	1	1	1	1	1	1	1
18Q000197	1	1	1	1	1	1	1	1	1	0	0	1	1	1	1	1	1	1	1	1	1	1	1	1	1	1	1	1	1	1	1	1	1	1	1	1	1	1	1	1	1	1	1
18Q000526	1	1	1	0	1	1	1	1	0	0	0	1	1	1	1	1	1	1	1	1	1	1	1	1	1	1	1	1	1	0	1	0	1	1	1	1	1	1	1	1	1	1	1
18Q000533	1	1	1	0	1	0	1	1	0	0	0	1	1	1	1	1	1	1	1	1	1	1	1	1	1	1	1	1	1	0	1	0	1	1	1	1	1	1	1	1	1	1	1
2013LSAL01112	1	1	1	0	1	0	1	1	0	0	0	1	1	1	1	1	1	1	1	1	1	1	1	1	1	1	1	1	1	0	1	0	1	1	1	1	1	1	1	1	1	1	1
2013LSAL01180	1	1	1	0	1	0	1	1	0	0	0	1	1	1	1	1	1	1	1	1	1	1	1	1	1	1	1	1	1	0	1	0	1	1	1	1	1	1	1	1	1	1	1
2013LSAL04720	1	1	1	0	1	0	1	1	0	0	0	1	1	1	1	1	1	1	1	1	1	1	1	1	1	1	1	1	1	0	1	0	1	1	1	1	1	1	1	1	1	1	1
2013LSAL04772	1	1	1	0	1	0	1	1	0	0	0	1	1	1	1	1	1	1	1	1	1	1	1	1	1	1	1	1	1	0	1	0	1	1	1	1	1	1	1	1	1	1	1
2014LSAL00944	1	1	1	0	1	0	1	1	0	0	0	1	1	1	1	1	1	1	1	1	1	1	1	1	1	1	1	1	0	0	1	0	1	1	1	1	1	1	1	1	1	1	1
2014LSAL01489	1	1	2	0	1	0	1	1	0	0	0	2	1	1	1	1	1	1	1	1	1	1	1	1	1	1	1	1	1	0	1	0	1	1	1	1	1	1	1	1	1	1	1
2014LSAL02042	1	1	1	0	1	0	1	1	0	0	0	1	1	1	1	1	1	1	1	1	1	1	1	1	1	1	1	1	1	0	1	0	1	1	1	1	1	1	1	1	1	1	1
2014LSAL02131	1	1	1	0	1	0	1	1	0	0	0	1	1	1	1	1	1	1	1	1	1	1	1	1	1	1	1	1	1	0	1	0	1	1	1	1	1	1	1	1	1	1	1
2014LSAL02741	1	1	1	0	1	0	1	1	0	0	0	1	1	1	1	1	1	1	1	1	1	1	1	1	1	1	1	1	1	0	1	0	1	1	1	1	1	1	1	1	1	1	1
2014LSAL03021	1	1	1	0	1	0	1	1	0	0	0	1	1	1	1	1	1	1	1	1	1	1	1	1	1	1	1	1	1	0	1	0	1	1	1	1	1	1	1	1	1	1	1
2014LSAL03857	1	1	1	0	1	0	1	1	1	0	0	1	1	1	1	1	1	1	1	1	1	1	1	1	1	1	1	1	1	0	1	1	1	1	1	1	1	1	1	1	1	1	1
2014LSAL05438	1	1	1	0	1	0	1	1	0	0	0	1	1	1	1	1	1	1	1	1	1	1	1	1	1	1	1	1	1	0	1	0	1	1	1	1	1	1	1	1	1	1	1
2015LSAL00287	1	1	1	0	1	0	1	1	0	0	0	1	1	1	1	1	1	1	1	1	1	1	1	1	1	1	1	1	1	0	1	0	1	1	1	1	1	1	1	1	1	1	1
2015LSAL01384	1	1	1	0	1	1	1	1	0	0	0	1	1	1	1	1	1	1	1	1	1	1	1	1	1	1	1	1	1	0	1	0	1	1	1	1	1	1	1	1	1	1	1
2015LSAL01646	1	1	1	0	1	0	1	1	0	0	0	1	1	1	1	1	1	1	1	1	1	1	1	1	1	1	1	1	1	0	1	0	1	1	1	1	1	1	1	1	1	1	1
2015LSAL02276	1	1	1	1	1	0	1	1	1	0	0	1	1	1	1	1	1	1	1	1	1	1	1	1	1	1	1	1	1	1	1	1	1	1	1	1	1	1	1	1	1	1	1
2015LSAL02584	1	1	1	0	1	0	1	1	0	0	0	1	1	1	1	1	1	1	1	1	1	1	1	1	1	1	1	1	1	0	1	0	1	1	1	1	1	1	1	1	1	1	1
2018LSAL02657	1	1	1	0	1	0	1	1	0	0	0	1	1	1	1	1	1	1	1	1	1	1	1	1	1	1	1	1	1	0	1	0	1	1	1	1	1	1	1	1	1	1	1
2018LSAL04312	1	1	2	0	1	1	1	1	0	0	0	2	1	1	1	1	1	1	1	1	1	1	1	1	1	1	1	1	1	0	1	0	1	1	1	1	1	1	1	1	1	1	1
2020LSAL00456	1	1	1	0	1	0	1	1	0	0	0	1	1	1	1	1	1	1	1	1	1	1	1	1	1	1	1	1	1	0	1	0	1	1	1	1	1	1	1	1	1	1	1
2020LSAL00892	1	1	1	0	1	0	1	1	0	0	0	1	1	1	1	1	1	1	1	1	1	1	1	1	1	1	1	1	1	0	1	0	1	1	1	1	1	1	1	1	1	1	1
2020LSAL03808	1	1	1	0	1	0	1	1	0	0	0	1	1	1	1	1	1	1	1	1	1	1	1	1	1	1	1	1	1	0	1	0	1	1	1	1	1	1	1	1	1	1	1
2020LSAL03810	1	1	1	0	1	0	1	1	0	0	0	1	1	1	1	1	1	1	1	1	1	1	1	1	1	1	1	1	1	0	1	0	1	1	1	1	1	1	1	1	1	1	1
2020LSAL03811	1	1	2	0	1	1	1	1	0	0	0	2	1	1	1	1	1	1	1	1	1	1	1	1	1	1	1	1	1	0	1	0	1	1	1	1	1	1	1	1	1	1	1
2020LSAL03821	1	1	1	0	1	0	1	1	0	0	0	1	1	1	1	1	1	1	1	1	1	1	1	1	1	1	1	1	1	0	1	0	1	1	1	1	1	1	1	1	1	1	1
2020LSAL03822	1	1	1	0	1	0	1	1	0	0	0	1	1	1	1	1	1	1	1	1	1	1	1	1	1	1	1	1	1	0	1	0	1	1	1	1	1	1	1	1	1	1	1
2020LSAL03830	1	1	1	0	1	1	1	1	0	0	0	1	1	1	1	1	1	1	1	1	1	1	1	1	1	1	1	1	1	0	1	0	1	1	1	1	1	1	1	1	1	1	1
2020LSAL03832	1	1	1	0	1	0	1	1	0	0	0	1	1	1	1	1	1	1	1	1	1	1	1	1	1	1	1	1	1	0	1	0	1	1	1	1	1	1	1	1	1	1	1
2020LSAL06102	1	1	1	0	1	1	1	1	0	0	0	1	1	1	1	1	1	1	1	1	1	1	1	1	1	1	1	1	0	0	1	0	1	1	1	1	1	1	1	1	1	1	1
2020LSAL10421	1	1	1	0	1	0	1	1	0	0	0	1	1	1	1	1	1	1	1	1	1	1	1	1	1	1	1	1	1	0	1	0	1	1	1	1	1	1	1	1	1	1	1
2020LSAL10422	1	1	1	0	1	0	1	1	0	0	0	1	1	1	1	1	1	1	1	1	1	1	1	1	1	1	1	1	1	0	1	0	1	1	1	1	1	1	1	1	1	1	1
2021LSAL06135	1	1	1	1	1	0	1	1	1	0	0	1	1	1	1	1	1	1	1	1	1	1	1	1	1	1	1	1	1	1	1	1	1	1	1	1	1	1	1	1	1	1	1
2021LSAL06136	1	1	1	0	1	0	1	1	0	0	0	1	1	1	1	1	1	1	1	1	1	1	1	1	1	1	1	1	1	0	1	0	1	1	1	1	1	1	1	1	1	1	1
2021LSAL06137	1	1	1	0	1	0	1	1	0	0	0	1	1	1	1	1	1	1	1	1	1	1	1	1	1	1	1	1	1	0	1	0	1	1	1	1	1	1	1	1	1	1	1
2021LSAL06138	1	1	1	0	1	1	1	1	0	0	0	1	1	1	1	1	1	1	1	1	1	1	1	1	1	1	1	1	1	0	1	0	1	1	1	1	1	1	1	1	1	1	1
2021LSAL06139	1	1	1	0	1	0	1	1	0	0	0	1	1	1	1	1	1	1	1	1	1	1	1	1	1	1	1	1	1	0	1	0	1	1	1	1	1	1	1	1	1	1	1
2021LSAL06140	1	1	1	0	1	0	1	1	0	0	0	1	1	1	1	1	1	1	1	1	1	1	1	1	1	1	1	1	1	0	1	0	1	1	1	1	1	1	1	1	1	1	1
2021LSAL06141	1	1	1	0	1	0	1	1	0	0	0	1	1	1	1	1	1	1	1	1	1	1	1	1	1	1	1	1	1	0	1	0	1	1	1	1	1	1	1	1	1	1	1
2021LSAL06142	1	1	1	0	1	1	1	1	0	0	0	1	1	1	1	1	1	1	1	1	1	1	1	1	1	1	1	1	1	0	1	0	1	1	1	1	1	1	1	1	1	1	1
2021LSAL06143	1	1	1	0	1	0	1	1	0	0	0	1	1	1	1	1	1	1	1	1	1	1	1	1	1	1	1	1	1	0	1	0	1	1	1	1	1	1	1	1	1	1	1
2021LSAL06144	1	1	1	0	1	0	1	1	0	0	0	1	1	1	1	1	1	1	1	1	1	1	1	1	1	1	1	1	1	0	1	0	1	1	1	1	1	1	1	1	1	1	1
2021LSAL06145	1	1	1	0	1	0	1	1	0	0	0	1	1	1	1	1	1	1	1	1	1	1	1	1	1	1	1	1	1	0	1	0	1	1	1	1	1	1	1	1	1	1	1
2021LSAL06146	1	1	1	0	1	0	1	1	0	0	0	1	1	1	1	1	1	1	1	1	1	1	1	1	1	1	1	1	1	0	1	0	1	1	1	1	1	1	1	1	1	1	1
2021LSAL06151	1	1	1	0	1	0	1	1	0	0	0	1	1	1	1	1	1	1	1	1	1	1	1	1	1	1	1	1	1	0	1	0	1	1	1	1	1	1	1	1	1	1	1
2021LSAL06152	1	1	1	1	1	0	1	1	1	0	0	1	1	2	2	2	2	2	2	1	1	1	2	2	1	1	1	1	1	1	1	1	2	1	1	1	1	1	1	1	1	1	1
2021LSAL06153	1	1	1	1	1	0	1	1	1	0	0	1	1	1	1	1	1	1	1	1	1	1	1	1	1	1	1	1	1	1	1	1	1	1	1	1	1	1	1	1	1	1	1
2021LSAL06154	1	1	1	0	1	0	1	1	0	0	0	1	1	1	1	1	1	1	1	1	1	1	1	1	1	1	1	1	1	0	1	0	1	1	1	1	1	1	1	1	1	1	1
2021LSAL06155	1	1	1	0	1	0	1	1	0	0	0	1	1	1	1	1	1	1	1	1	1	1	1	1	1	1	1	1	1	0	1	0	1	1	1	1	1	1	1	1	1	1	1
2021LSAL06156	1	1	1	0	1	0	1	1	0	0	0	1	1	1	1	1	1	1	1	1	1	1	1	1	1	1	1	1	1	0	1	0	1	1	1	1	1	1	1	1	1	1	1
2021LSAL06157	1	1	1	0	1	0	1	1	0	0	0	1	1	1	1	1	1	1	1	1	1	1	1	1	1	1	1	1	0	0	1	0	1	1	1	1	1	1	1	1	1	1	1
2021LSAL06957	1	1	1	0	1	0	1	1	0	0	0	1	1	1	1	1	1	1	1	1	1	1	1	1	1	1	1	1	1	0	1	0	1	1	1	1	1	1	1	1	1	1	1
BCV-16-18150-01	1	1	1	1	1	0	1	1	1	0	0	1	1	1	1	1	1	1	1	1	1	1	1	1	1	1	1	1	1	1	1	1	1	1	1	1	1	1	1	1	1	1	1
BCV-16-18150-02	1	1	1	1	1	0	1	1	1	0	0	1	1	1	1	1	1	1	1	1	1	1	1	1	1	1	1	1	1	1	1	1	1	1	1	1	1	1	1	1	1	1	1
BCV-16-18150-03	1	1	1	1	1	0	1	1	1	0	0	1	1	1	1	1	1	1	1	1	1	1	1	1	1	1	1	1	1	1	1	1	1	1	1	1	1	1	1	1	1	1	1
BCV-16-18150-04	1	1	1	1	1	0	1	1	1	0	0	1	1	1	1	1	1	1	1	1	1	1	1	1	1	1	1	1	1	1	1	1	1	1	1	1	1	1	1	1	1	1	1
BCV-16-18150-05	1	1	1	1	1	0	1	1	1	0	0	1	1	1	1	1	1	1	1	1	1	1	1	1	1	1	1	1	1	1	1	1	1	1	1	1	1	1	1	1	1	1	1
BCV-16-18150-06	1	1	1	1	1	0	1	1	1	0	0	1	1	1	1	1	1	1	1	1	1	1	1	1	1	1	1	1	1	1	1	1	1	1	1	1	1	1	1	1	1	1	1
BCV-16-18150-07	1	1	1	1	1	1	1	1	1	0	0	1	1	1	1	1	1	1	1	1	1	1	1	1	1	1	1	1	1	1	1	1	1	1	1	1	1	1	1	1	1	1	1
BCV-16-18150-10	1	1	1	1	1	0	1	1	1	0	0	1	1	1	1	1	1	1	1	1	1	1	1	1	1	1	1	1	1	1	1	1	1	1	1	1	1	1	1	1	1	1	1
BCV-16-18150-11	1	1	1	1	1	0	1	1	1	0	0	1	1	1	1	1	1	1	1	1	1	1	1	1	1	1	1	1	1	1	1	1	1	1	1	1	1	1	1	1	1	1	1
BCV-16-18150-12	1	1	1	1	1	0	1	1	1	0	0	1	1	1	1	1	1	1	1	1	1	1	1	1	1	1	1	1	1	1	1	1	1	1	1	1	1	1	1	1	1	1	1
BCV-16-18150-15	1	1	1	1	1	0	1	1	1	0	0	1	1	1	1	1	1	1	1	1	1	1	1	1	1	1	1	1	1	1	1	1	1	1	1	1	1	1	1	1	1	1	1
EmisA2_4_L7	1	1	1	1	1	0	1	1	1	0	0	1	1	1	1	1	1	1	1	1	0	1	1	1	1	1	1	1	1	1	1	1	1	1	1	1	1	1	1	1	1	1	1
EmisB2_5_P5_1	1	1	1	0	1	1	1	1	0	0	0	1	1	1	1	1	1	1	1	1	1	1	1	1	1	1	1	1	0	0	1	0	1	1	1	1	1	1	1	1	1	1	1
EmisB2_5_P5_2	1	1	1	0	1	0	1	1	0	0	0	1	1	1	1	1	1	1	1	1	1	1	1	1	1	1	1	1	0	0	1	0	1	1	1	1	1	1	1	1	1	1	1
EmisC2_6_L2_2	1	1	1	1	1	0	1	1	1	0	0	1	1	1	1	1	1	1	1	1	1	1	1	1	1	1	1	1	1	1	1	1	1	1	0	1	1	1	1	1	1	1	1
EmisC2_6_L3	1	1	1	1	1	0	1	1	1	0	0	1	1	1	1	1	1	1	1	1	1	1	1	1	1	1	1	1	1	1	1	1	1	1	0	1	1	1	1	1	1	1	1
EmisE1_8L7	1	1	1	0	1	0	1	1	0	0	0	1	1	1	1	1	1	1	1	1	1	1	1	1	1	1	1	1	1	0	1	0	1	1	1	1	1	1	1	1	1	1	1
QSC-A-3-1	1	1	1	0	1	0	1	1	0	0	0	1	1	1	1	1	1	1	1	1	1	1	1	1	1	1	1	1	1	0	1	0	1	1	0	1	1	1	1	1	1	1	1
QSC-A-6-2	1	1	1	1	1	0	1	1	1	0	0	1	1	1	1	1	1	1	1	1	0	1	1	1	1	1	1	1	1	1	1	1	1	1	1	1	1	1	1	1	1	1	1
QSC-B2-1-4-NPP	1	1	1	1	1	0	1	1	1	0	0	1	1	1	1	1	1	1	1	1	1	1	1	1	1	1	1	1	1	1	1	1	1	1	1	1	1	1	1	1	1	1	1
QSC-B2-3-2	1	1	1	0	1	1	1	1	1	0	0	1	1	1	1	1	1	1	1	1	1	1	1	1	1	1	1	1	1	0	1	0	1	1	1	1	1	1	1	1	1	1	1
QSC-B2-4-3	1	1	1	0	1	1	1	1	0	0	0	1	1	1	1	1	1	1	1	1	1	1	1	1	1	1	1	1	1	0	1	0	1	1	1	1	1	1	1	1	1	1	1
QSC-B4-1-2-NPP	1	1	1	0	1	1	1	1	0	0	0	1	0	1	1	1	1	1	1	1	1	1	1	1	1	1	1	1	1	0	1	0	1	1	1	1	0	1	1	1	1	1	1
QSC-B4-6-5	1	1	1	0	1	0	1	1	0	0	0	1	1	1	1	1	1	1	1	1	1	1	1	1	1	1	1	1	1	0	1	0	1	1	1	1	1	1	1	1	1	1	1
QSC-B7-9-2-NPP	1	1	1	0	1	0	1	1	0	0	0	1	1	1	1	1	1	1	1	1	1	1	1	1	1	1	1	1	1	0	1	0	1	1	1	1	1	1	1	1	1	1	1
QSC-C-6-1	1	1	1	0	1	0	1	1	0	0	0	1	1	1	1	1	1	1	1	1	1	1	1	1	1	1	1	1	1	0	1	0	1	1	1	1	1	1	1	1	1	1	1
QSC-C3-5-5-NPP	1	1	1	0	1	1	1	1	0	0	0	1	1	1	1	1	1	1	1	1	1	1	1	1	1	1	1	1	1	0	1	0	1	1	1	1	1	1	1	1	1	1	1
QSC-C4-1-1-NPP	1	1	1	0	1	0	1	1	0	0	0	1	1	1	1	1	1	1	1	1	1	1	1	1	1	1	1	1	1	0	1	0	1	1	1	1	1	1	1	1	1	1	1
QSC-C4-2-4-NPP	1	1	1	0	1	0	1	1	0	0	0	1	1	1	1	1	1	1	1	1	1	1	1	1	1	1	1	1	1	0	1	0	1	1	1	1	1	1	1	1	1	1	1
QSC-C4-3-3	1	1	1	0	1	1	1	1	0	0	0	1	1	1	1	1	1	1	1	1	1	1	1	1	1	1	1	1	1	0	1	0	1	1	1	1	1	1	1	1	1	1	1
QSC-C4-4-1-NPP	1	1	1	0	1	1	1	1	0	0	0	1	1	1	1	1	1	1	1	1	1	1	1	1	1	1	1	1	1	0	1	0	1	1	1	1	1	1	1	1	1	1	1
QSC-C4-5-1	1	1	1	0	1	1	1	1	0	0	0	1	1	1	1	1	1	1	1	1	1	1	1	1	0	1	1	1	1	0	1	0	1	1	1	1	1	1	1	1	1	1	1
QSC-C6-8-3	1	1	1	1	1	0	1	1	1	0	0	1	1	1	1	1	1	1	1	1	1	1	1	1	1	1	1	1	1	1	1	1	1	1	1	1	1	1	1	1	1	1	1
QSC-C6-9-3	1	1	1	0	1	0	1	1	0	0	0	1	1	1	1	1	1	1	1	1	1	1	1	1	1	1	1	1	1	0	1	0	1	1	1	1	1	1	1	1	1	1	1

## Sheet: ResFindr
ID	aac(3)-IIa_1 aph(3')-Ia_3	aac(3)-IId_1 tet(M)_8 cmlA1_1	aac(6')-Iaa_1_NC	aadA2_1_NC	aadA5_1 dfrA17_1	ant(3'')-Ia_1	aph(3'')-Ib_5	aph(3')-Ia_7 qnrS1_1	aph(3')-Ia_9	aph(6)-Id_1	blaTEM-1B_1	cml_1	floR_2	sul1_5	sul2_2	sul2_3	sul3_2	tet(A)_6	tet(B)_2	tet(G)_2	dfrA12_8	dfrA14_5	dfrA1_3	dfrA1_8
17Q001852	0	0	1	0	0	0	1	0	0	1	1	0	0	0	0	1	0	0	1	0	0	0	0	0
17Q001853	0	0	1	1	0	0	0	0	0	0	0	0	0	1	0	0	0	0	0	0	0	0	0	0
17Q001854	0	0	1	0	0	0	1	0	0	1	0	0	0	0	0	1	0	0	0	0	0	0	0	0
17Q001855	0	0	1	0	0	0	1	0	0	1	1	0	0	0	0	1	0	0	1	0	0	0	0	0
17Q001857	0	0	1	0	0	0	0	0	0	0	0	0	0	0	0	0	0	0	1	0	0	0	0	0
17Q002436	0	0	1	0	0	1	1	0	0	1	1	0	0	1	0	1	0	0	1	0	0	0	0	1
17Q002437	0	0	1	0	0	1	1	0	0	1	1	0	0	1	0	1	0	0	1	0	0	0	0	1
17Q002438	0	0	1	0	0	0	1	0	0	1	1	0	0	0	0	1	0	0	1	0	0	0	0	0
17Q002720	0	0	1	0	0	0	1	0	0	1	1	0	0	0	0	1	0	0	1	0	0	0	0	0
17Q002724	0	0	1	0	0	0	1	0	0	1	1	0	0	0	0	1	0	0	1	0	0	0	0	0
17Q002728	0	0	1	0	0	0	1	0	0	1	1	0	0	0	0	1	0	0	1	0	0	0	0	0
17Q002729	0	0	1	0	0	0	1	0	0	1	1	0	0	0	0	1	0	0	1	0	0	0	0	0
17Q002731	0	0	1	0	0	0	1	0	0	1	1	0	0	0	0	1	0	0	1	0	0	0	0	0
17Q002732	0	0	1	0	0	0	1	0	0	1	1	0	0	0	0	1	0	0	1	0	0	0	0	0
17Q002734	0	0	1	0	0	0	0	0	0	0	0	0	0	0	0	0	0	0	0	0	0	0	0	0
17Q002737	0	0	1	0	0	0	1	0	0	1	1	0	0	0	0	1	0	0	1	0	0	0	0	0
17Q002738	0	0	1	0	0	0	1	0	0	1	1	0	0	0	0	1	0	0	1	0	0	0	0	0
17Q002739	0	0	1	0	0	0	1	0	0	1	1	0	0	0	0	1	0	0	1	0	0	0	0	0
17Q002740	0	0	1	0	0	0	1	0	0	1	1	0	0	0	0	1	0	0	0	0	0	0	0	0
17Q002741	0	0	1	0	0	0	1	0	0	1	1	0	0	0	0	1	0	0	1	0	0	0	0	0
17Q002742	0	0	1	0	0	0	1	0	0	1	1	0	0	0	0	1	0	0	1	0	0	0	0	0
17Q002743	0	0	1	0	0	0	1	0	0	1	1	0	0	0	0	1	0	0	1	0	0	0	0	0
17Q002744	0	0	1	0	0	0	0	0	0	0	0	0	0	0	0	0	0	0	0	0	0	0	0	0
17Q002745	0	0	1	0	0	0	1	0	0	1	1	0	0	0	0	1	0	0	1	0	0	0	0	0
17Q002746	0	0	1	0	0	0	1	0	0	1	1	0	0	0	0	1	0	0	1	0	0	0	0	0
17Q002748	0	0	1	0	0	0	1	0	0	1	1	0	0	0	0	1	0	0	1	0	0	0	0	0
17Q002750	0	0	1	0	0	0	1	0	0	1	1	0	0	0	0	1	0	0	0	0	0	0	0	0
17Q002752	0	0	1	0	0	0	1	0	0	1	1	0	0	0	0	1	0	0	1	0	0	0	0	0
17Q002753	0	0	1	0	0	0	1	0	0	1	1	0	0	0	0	1	0	0	1	0	0	0	0	0
17Q002757	0	0	1	0	0	0	0	0	0	0	0	0	0	0	0	0	0	0	0	0	0	0	0	0
17Q002758	0	0	1	0	0	0	1	0	0	1	1	0	0	0	0	1	0	0	1	0	0	0	0	0
17Q002764	0	0	1	0	0	0	1	0	0	1	1	0	0	0	0	1	0	0	0	0	0	0	0	0
17Q002766	0	0	1	0	0	0	1	0	0	1	1	0	0	0	0	1	0	0	1	0	0	0	0	0
17Q002767	0	0	1	0	0	0	1	0	0	1	1	0	0	0	0	1	0	0	1	0	0	0	0	0
17Q002770	0	0	1	0	0	0	1	0	0	1	1	0	0	0	0	1	0	0	0	0	0	0	0	0
17Q002772	0	0	1	0	0	0	0	0	0	0	0	0	0	0	0	0	0	0	1	0	0	0	0	0
17Q002773	0	0	1	0	0	0	1	0	0	1	1	0	0	0	0	1	0	0	1	0	0	0	0	0
17Q002776	0	0	1	0	0	0	1	0	0	1	1	0	0	0	0	1	0	0	0	0	0	0	0	0
17Q002777	0	0	1	0	0	0	1	0	0	1	1	0	0	0	0	1	0	0	0	0	0	0	0	0
17Q002778	0	0	1	0	1	0	1	0	0	1	1	0	0	0	0	0	0	0	0	0	0	0	0	0
17Q002785	0	0	1	0	0	0	1	0	0	1	1	0	0	0	0	1	0	0	1	0	0	0	0	0
17Q002786	0	0	1	0	0	1	1	0	0	1	0	0	0	0	0	1	1	0	1	0	0	0	0	1
17Q002795	0	0	1	0	0	0	1	0	0	1	1	0	0	0	0	1	0	0	1	0	0	0	0	0
17Q002796	0	0	1	0	0	0	0	0	0	0	0	0	0	0	0	0	0	0	1	0	0	0	0	0
17Q002798	1	0	1	1	0	0	1	0	0	1	1	0	0	1	0	0	0	0	0	0	1	0	0	0
17Q002881	0	0	1	0	0	1	1	0	0	1	1	0	0	1	0	1	0	0	1	0	0	0	0	1
17Q002884	0	0	1	0	0	0	1	0	0	1	0	0	0	0	0	1	0	0	0	0	0	0	0	0
17Q003066	0	0	1	0	0	0	1	0	0	1	1	0	0	0	0	1	0	0	1	0	0	0	0	0
17Q003068	0	0	1	0	0	0	0	0	0	0	0	0	0	0	0	0	0	0	1	0	0	0	0	0
17Q003069	0	0	1	0	0	0	1	0	0	1	1	0	0	0	0	1	0	0	1	0	0	0	0	0
17Q003070	0	0	1	0	0	0	1	0	0	1	1	0	0	0	0	1	0	0	1	0	0	0	0	0
17Q003071	0	0	1	0	0	0	1	0	0	1	1	0	0	0	0	1	0	0	1	0	0	0	0	0
17Q003072	0	0	1	0	0	0	1	0	0	1	1	0	0	0	0	1	0	0	1	0	0	0	0	0
17Q003073	0	0	1	0	0	0	1	0	0	1	1	0	0	0	0	1	0	0	1	0	0	0	0	0
17Q003074	0	0	1	0	0	0	1	0	0	1	1	0	0	0	0	1	0	0	1	0	0	0	0	0
17Q003075	0	0	1	0	0	0	1	0	0	1	1	0	0	0	0	1	0	0	1	0	0	0	0	0
17Q003076	0	0	1	0	0	0	1	0	1	1	1	0	0	0	0	1	0	0	1	0	0	0	0	0
17Q003077	0	0	1	1	0	0	0	0	0	0	0	0	1	0	0	0	0	0	0	1	0	0	0	0
17Q003081	0	0	1	1	0	0	0	0	0	0	0	0	1	0	0	0	0	0	0	1	0	0	0	0
17Q003082	0	0	1	0	0	0	0	0	0	0	0	0	0	0	0	0	0	0	0	0	0	0	0	0
17Q003086	0	0	1	0	0	0	1	0	0	1	0	0	0	0	0	1	0	0	0	0	0	0	0	0
17Q003087	0	0	1	0	0	0	1	0	0	1	1	0	0	0	0	1	0	0	1	0	0	0	0	0
17Q003090	0	0	1	0	0	0	1	0	0	1	0	0	0	0	0	1	0	0	0	0	0	0	0	0
17Q003091	0	0	1	0	0	0	1	0	0	1	0	0	0	0	0	1	0	0	0	0	0	0	0	0
17Q003092	0	0	1	0	0	0	1	0	0	1	1	0	0	0	0	1	0	0	1	0	0	0	0	0
17Q003093	0	0	1	0	0	0	1	0	0	1	1	0	0	0	0	1	0	0	1	0	0	0	0	0
17Q003094	0	0	1	0	0	0	1	0	0	1	0	0	0	0	0	1	0	0	0	0	0	0	0	0
17Q003095	0	0	1	0	0	0	1	0	0	1	0	0	0	0	0	1	0	0	0	0	0	0	0	0
17Q003096	0	0	1	0	0	0	0	0	0	0	0	0	0	0	0	0	0	0	1	0	0	0	0	0
17Q003132	0	0	1	0	0	0	1	0	0	1	1	0	0	0	0	1	0	0	1	0	0	0	0	0
17Q003133	0	0	1	0	0	0	1	0	0	1	1	0	0	0	0	1	0	0	1	0	0	0	0	0
17Q003134	0	0	1	0	0	0	1	0	0	1	1	0	0	0	0	1	0	0	1	0	0	0	0	0
17Q003135	0	0	1	0	0	0	1	0	0	1	1	0	0	0	0	1	0	0	1	0	0	0	0	0
17Q003136	0	0	1	1	0	0	0	0	0	0	0	0	1	0	0	0	0	0	0	1	0	0	0	0
17Q003142	0	0	1	0	0	0	1	0	0	1	1	0	0	0	0	1	0	0	1	0	0	0	0	0
17Q003146	0	0	1	0	0	0	1	0	0	1	1	0	0	0	0	1	0	0	1	0	0	0	0	0
17Q003147	0	0	1	0	0	0	1	0	0	1	1	0	0	0	0	1	0	0	1	0	0	0	0	0
17Q003149	0	0	1	1	0	0	0	0	0	0	0	0	0	1	0	0	0	0	0	0	0	0	0	0
17Q003150	0	0	1	0	0	0	0	0	0	0	1	0	0	0	0	0	0	0	0	0	0	0	0	0
17Q003153	0	0	1	0	0	0	1	0	0	1	1	0	0	0	0	1	0	0	1	0	0	0	0	0
17Q003154	0	0	1	0	0	0	1	0	0	1	1	0	0	0	0	1	0	0	1	0	0	0	0	0
17Q003155	0	0	1	0	0	0	1	0	0	1	1	0	0	0	0	1	0	0	0	0	0	0	0	0
17Q003552	0	0	1	0	0	0	0	0	0	0	0	0	0	0	0	0	0	0	0	0	0	0	0	0
17Q003555	0	0	1	0	0	0	1	0	0	1	1	0	0	0	0	1	0	0	1	0	0	0	0	0
17Q003557	0	0	1	0	0	0	0	0	0	0	0	0	0	0	0	0	0	0	0	0	0	0	0	0
17Q003563	0	0	1	0	0	0	1	0	0	1	1	0	0	0	0	1	0	0	1	0	0	0	0	0
17Q003567	0	0	1	0	0	0	1	0	0	1	0	0	0	0	0	1	0	0	0	0	0	0	0	0
17Q003570	0	0	1	0	0	0	1	0	0	1	1	0	0	0	0	1	0	0	1	0	0	0	0	0
17Q003571	0	0	1	1	0	0	0	0	0	0	0	0	1	0	0	0	0	0	0	1	0	0	0	0
17Q003793	0	0	1	0	0	0	1	0	0	1	1	0	0	0	0	1	0	0	1	0	0	0	0	0
17Q003794	0	0	1	0	0	0	1	0	0	1	1	0	0	0	0	1	0	0	1	0	0	0	0	0
17Q003795	0	0	1	0	0	0	1	0	0	1	1	0	0	0	0	1	0	0	1	0	0	0	0	0
17Q003796	0	0	1	0	0	0	0	0	0	0	0	0	0	0	0	0	0	0	0	0	0	0	0	0
17Q003798	0	0	1	0	0	0	1	0	0	1	1	0	0	0	0	1	0	0	1	0	0	0	0	0
17Q003799	0	0	1	0	0	0	1	0	0	1	0	0	0	0	0	1	0	0	0	0	0	0	0	0
17Q003800	0	0	1	0	0	0	1	0	0	1	1	0	0	0	0	1	0	0	1	0	0	0	0	0
17Q003801	0	0	1	0	0	0	1	0	0	1	0	0	0	0	0	1	0	0	0	0	0	0	0	0
17Q004300	0	0	1	0	0	0	1	0	0	1	1	0	0	0	0	1	0	0	0	0	0	0	0	0
17Q004301	0	0	1	0	0	0	1	0	0	1	1	0	0	0	0	1	0	0	1	0	0	0	0	0
18Q000196	0	0	1	0	0	0	1	0	0	1	1	0	0	0	0	1	0	0	0	0	0	0	0	0
18Q000197	0	0	1	1	0	0	0	0	0	0	0	0	1	0	0	0	0	0	0	1	0	0	0	0
18Q000526	0	0	1	0	0	0	0	0	0	0	0	0	0	0	0	0	0	0	0	0	0	0	0	0
18Q000533	0	0	1	0	0	0	0	0	0	0	0	0	0	0	0	0	0	0	0	0	0	0	0	0
2013LSAL01112	0	0	1	0	0	0	1	0	0	1	1	0	0	0	0	1	0	0	1	0	0	0	0	0
2013LSAL01180	0	0	1	0	0	0	1	0	0	1	1	0	0	0	0	1	0	0	0	0	0	0	0	0
2013LSAL04720	0	0	1	0	0	0	1	0	0	1	1	0	0	0	0	1	0	0	1	0	0	0	0	0
2013LSAL04772	0	0	1	0	0	0	1	0	0	1	1	0	0	0	0	1	0	0	1	0	0	0	0	0
2014LSAL00944	0	0	1	0	0	0	0	0	0	0	0	0	0	0	0	0	0	0	1	0	0	0	0	0
2014LSAL01489	0	0	1	0	0	0	1	0	0	1	1	0	0	0	0	1	0	0	1	0	0	0	0	0
2014LSAL02042	0	0	1	0	0	0	1	0	0	1	1	0	0	0	0	1	0	0	0	0	0	0	0	0
2014LSAL02131	0	0	1	0	0	0	1	0	0	1	1	0	0	0	0	1	0	0	1	0	0	0	0	0
2014LSAL02741	0	0	1	0	0	0	1	0	0	1	1	0	0	0	0	1	0	0	0	0	0	0	0	0
2014LSAL03021	0	0	1	0	0	0	1	0	0	1	1	0	0	0	0	1	0	0	1	0	0	0	0	0
2014LSAL03857	0	0	1	1	0	1	0	0	0	1	0	1	0	0	0	0	1	0	0	0	1	0	0	0
2014LSAL05438	0	0	1	0	0	0	1	0	0	1	1	0	0	0	0	1	0	0	1	0	0	0	0	0
2015LSAL00287	0	0	1	0	0	0	1	0	0	1	1	0	0	0	0	1	0	0	1	0	0	0	0	0
2015LSAL01384	0	0	1	0	0	0	1	0	1	1	1	0	0	0	0	1	0	0	1	0	0	0	0	0
2015LSAL01646	0	0	1	0	0	0	1	0	0	1	1	0	0	0	0	1	0	0	1	0	0	0	0	0
2015LSAL02276	0	0	1	1	0	0	0	0	0	0	0	0	1	0	0	0	0	0	0	1	0	0	0	0
2015LSAL02584	0	0	1	0	0	0	1	0	0	1	1	0	0	0	0	1	0	0	1	0	0	0	0	0
2018LSAL02657	0	0	1	0	0	0	1	0	0	1	1	0	0	0	0	1	0	0	1	0	0	0	0	0
2018LSAL04312	0	0	1	0	0	0	1	0	0	1	1	0	0	0	0	1	0	0	1	0	0	0	0	0
2020LSAL00456	0	0	1	0	0	0	1	0	0	1	1	0	0	0	0	1	0	0	1	0	0	0	0	0
2020LSAL00892	0	0	1	0	0	0	1	0	0	1	1	0	0	0	0	1	0	0	1	0	0	0	0	0
2020LSAL03808	0	0	1	0	0	0	0	0	0	0	1	0	0	0	0	0	0	0	1	0	0	0	0	0
2020LSAL03810	0	0	1	0	0	0	0	0	0	0	1	0	0	0	0	0	0	0	1	0	0	0	0	0
2020LSAL03811	0	0	1	0	0	0	0	0	0	0	1	0	0	0	0	0	0	0	1	0	0	0	0	0
2020LSAL03821	0	0	1	0	0	0	1	0	0	1	1	0	0	0	0	1	0	0	0	0	0	0	0	0
2020LSAL03822	0	0	1	0	0	0	1	0	0	1	1	0	0	0	0	1	0	0	0	0	0	0	0	0
2020LSAL03830	0	0	1	0	0	0	1	1	0	1	1	0	0	1	0	1	0	1	0	0	0	0	0	1
2020LSAL03832	0	0	1	0	0	0	1	0	0	1	1	0	0	0	0	1	0	0	0	0	0	0	0	0
2020LSAL06102	0	0	1	0	0	0	1	0	0	1	1	0	0	0	0	1	0	0	1	0	0	0	0	0
2020LSAL10421	0	0	1	0	0	0	0	0	1	0	0	0	0	0	0	0	0	0	0	0	0	0	0	0
2020LSAL10422	0	0	1	0	0	0	1	0	0	1	0	0	0	0	0	1	0	0	0	0	0	0	0	0
2021LSAL06135	0	0	1	0	0	0	0	0	0	0	0	0	0	0	0	0	0	0	0	0	0	0	0	0
2021LSAL06136	0	0	1	0	0	0	1	0	0	1	1	0	0	0	0	1	0	0	1	0	0	0	0	0
2021LSAL06137	0	0	1	0	0	0	1	0	0	1	1	0	0	0	0	1	0	0	1	0	0	0	0	0
2021LSAL06138	0	0	1	0	0	0	1	0	0	1	1	0	0	0	0	1	0	0	1	0	0	0	0	0
2021LSAL06139	0	0	1	0	0	0	1	0	0	1	1	0	0	0	0	1	0	0	1	0	0	0	0	0
2021LSAL06140	0	0	1	0	0	0	1	0	0	1	1	0	0	0	0	1	0	0	1	0	0	0	0	0
2021LSAL06141	0	0	1	0	0	0	1	0	0	1	1	0	0	0	0	1	0	0	1	0	0	0	0	0
2021LSAL06142	0	0	1	0	0	0	1	0	0	1	1	0	0	0	0	1	0	0	1	0	0	0	0	0
2021LSAL06143	0	0	1	0	0	0	1	0	0	1	1	0	0	0	0	1	0	0	0	0	0	0	0	0
2021LSAL06144	0	0	1	0	0	0	1	1	0	1	1	0	0	1	0	1	0	1	0	0	0	0	0	1
2021LSAL06145	0	0	1	0	0	0	1	0	0	1	1	0	0	0	0	1	0	0	0	0	0	0	0	0
2021LSAL06146	0	0	1	0	0	0	1	0	0	1	1	0	0	0	0	1	0	0	0	0	0	0	0	0
2021LSAL06151	0	0	1	0	0	0	1	0	0	1	1	0	0	0	0	1	0	0	1	0	0	0	0	0
2021LSAL06152	0	0	1	1	0	0	0	0	0	0	0	0	1	0	0	0	0	0	0	1	0	0	0	0
2021LSAL06153	0	0	1	1	0	0	0	0	0	0	0	0	1	0	0	0	0	0	0	1	0	0	0	0
2021LSAL06154	0	0	1	0	0	0	1	0	0	1	1	0	0	0	0	1	0	0	1	0	0	0	0	0
2021LSAL06155	0	0	1	0	0	0	1	0	0	1	1	0	0	0	0	1	0	0	1	0	0	0	0	0
2021LSAL06156	0	0	1	0	0	0	1	0	0	1	1	0	0	0	0	1	0	0	1	0	0	0	0	0
2021LSAL06157	0	0	1	0	0	0	1	0	0	1	1	0	0	0	0	1	0	0	1	0	0	0	0	0
2021LSAL06957	0	0	1	0	0	0	0	0	0	0	1	0	0	0	0	0	0	0	1	0	0	0	0	0
BCV-16-18150-01	0	0	1	1	0	0	1	0	0	1	0	0	1	0	1	0	0	0	0	1	0	0	0	1
BCV-16-18150-02	0	0	1	1	0	0	1	0	0	1	0	0	1	0	1	0	0	0	0	1	0	0	0	1
BCV-16-18150-03	0	0	1	1	0	0	1	0	0	1	0	0	1	0	1	0	0	0	0	1	0	0	0	1
BCV-16-18150-04	0	0	1	1	0	0	1	0	0	1	0	0	1	0	1	0	0	0	0	1	0	0	0	1
BCV-16-18150-05	0	0	1	1	0	0	1	0	0	1	0	0	1	0	1	0	0	0	0	1	0	0	0	1
BCV-16-18150-06	0	0	1	1	0	0	1	0	0	1	0	0	1	0	1	0	0	0	0	1	0	0	0	1
BCV-16-18150-07	0	0	1	1	0	0	0	0	0	0	0	0	1	0	0	0	0	0	0	1	0	0	0	0
BCV-16-18150-10	0	0	1	1	0	0	1	0	0	1	0	0	1	0	1	0	0	0	0	1	0	0	0	1
BCV-16-18150-11	0	0	1	1	0	0	1	0	0	1	0	0	1	0	1	0	0	0	0	1	0	0	0	1
BCV-16-18150-12	0	0	1	1	0	0	1	0	0	1	0	0	1	0	1	0	0	0	0	1	0	0	1	0
BCV-16-18150-15	0	0	1	1	0	0	0	0	0	0	0	0	1	0	0	0	0	0	0	1	0	0	0	0
EmisA2_4_L7	0	0	1	0	0	0	0	0	0	0	0	0	0	0	0	0	0	1	0	0	0	0	0	0
EmisB2_5_P5_1	0	0	1	0	0	0	1	0	0	1	1	0	0	0	0	1	0	0	1	0	0	0	0	0
EmisB2_5_P5_2	0	0	1	0	0	0	1	0	0	1	1	0	0	0	0	1	0	0	1	0	0	0	0	0
EmisC2_6_L2_2	0	0	1	1	0	0	0	0	0	0	0	0	1	0	0	0	0	0	0	1	0	0	0	0
EmisC2_6_L3	0	0	1	1	0	0	0	0	0	0	0	0	1	1	0	0	0	0	0	1	0	0	0	0
EmisE1_8L7	0	0	1	0	0	0	1	0	0	1	1	0	0	0	0	1	0	0	1	0	0	0	0	0
QSC-A-3-1	0	0	1	0	0	0	1	0	0	1	1	0	0	0	0	1	0	0	1	0	0	0	0	0
QSC-A-6-2	0	0	1	0	0	0	1	0	0	1	1	0	0	0	0	1	0	1	0	0	0	0	0	0
QSC-B2-1-4-NPP	0	0	1	1	0	0	0	0	0	0	0	0	1	0	0	0	0	0	0	1	0	0	0	0
QSC-B2-3-2	0	0	1	0	0	0	0	0	0	0	0	0	0	0	0	0	0	0	0	0	0	0	0	0
QSC-B2-4-3	0	0	1	0	0	0	1	0	0	1	1	0	0	0	0	1	0	0	1	0	0	0	0	0
QSC-B4-1-2-NPP	0	0	1	0	0	0	1	0	0	1	1	0	0	0	0	0	0	0	1	0	0	1	0	0
QSC-B4-6-5	0	1	1	0	0	2	1	0	0	1	1	0	0	0	0	1	0	0	1	0	0	0	0	0
QSC-B7-9-2-NPP	0	0	1	0	0	0	1	0	0	1	1	0	0	0	0	1	0	0	0	0	0	0	0	0
QSC-C-6-1	0	0	1	0	0	0	1	0	0	1	1	0	0	0	0	1	0	0	1	0	0	0	0	0
QSC-C3-5-5-NPP	0	0	1	0	0	0	0	0	0	0	0	0	0	0	0	0	0	0	1	0	0	0	0	0
QSC-C4-1-1-NPP	0	0	1	0	0	0	1	0	0	1	1	0	0	0	0	1	0	0	1	0	0	0	0	0
QSC-C4-2-4-NPP	0	0	1	0	0	0	1	0	0	1	1	0	0	0	0	1	0	0	0	0	0	0	0	0
QSC-C4-3-3	0	0	1	0	0	0	1	0	0	1	1	0	0	0	0	1	0	0	1	0	0	0	0	0
QSC-C4-4-1-NPP	0	0	1	0	0	0	1	0	0	1	1	0	0	0	0	1	0	0	1	0	0	0	0	0
QSC-C4-5-1	0	0	1	0	0	0	1	0	0	1	1	0	0	0	0	1	0	0	1	0	0	0	0	0
QSC-C6-8-3	0	0	1	1	0	0	0	0	0	0	0	0	0	1	0	0	0	0	0	0	0	0	0	0
QSC-C6-9-3	0	0	1	0	0	0	0	0	0	0	0	0	0	0	0	0	0	0	1	0	0	0	0	0
