# Supplementary material for: Genomic diversity of Salmonella Typhimurium and its monophasic variant in pig and pork production in France
Source: Microbiol Spectr. 2024 Nov 8;12(12):e00526-24. doi: 10.1128/spectrum.00526-24 (PMC11619346; doi:10.1128/spectrum.00526-24)
Supplement: Table S3 — SNP pairwise matrix distance for the French phylogenetic tree and the worldwide phylogenetic tree as calculated by GATK (iVARCall2 pipeline). [file spectrum.00526-24-s0004.xlsx]

## Sheet: French SNP distance
Supplementary Table S3. SNP pairwise matrix distance for the French phylogenetic tree and the worldwide phylogenetic tree as calculated by GATK (iVARCall2 pipeline).
	17Q002795	17Q002796	17Q003094	17Q003095	17Q003096	17Q002798	17Q003091	17Q003092	17Q003093	QSC-C4-2-4-NPP	17Q003567	17Q003563	17Q003798	2020LSAL06102	17Q003149	17Q003146	17Q003147	2015LSAL01384	17Q003142	17Q002437	17Q002739	QSC-C3-5-5-NPP	2020LSAL10422	2013LSAL04772	17Q003090	QSC-C4-4-1-NPP	17Q003793	BCV-16-18150-12	17Q003796	17Q003795	17Q003794	2015LSAL02276	17Q003799	17Q003552	17Q003555	17Q003557	QSC-C-6-1	BCV-16-18150-11	QSC-B4-6-5	17Q003133	17Q003132	17Q003136	17Q003135	17Q003134	17Q002729	17Q002728	2020LSAL03822	BCV-16-18150-05	17Q002720
17Q002795	0	61	76	76	62	59	75	48	48	42	77	68	93	70	753	54	37	45	62	63	77	45	75	82	74	58	46	760	641	92	68	762	76	43	56	626	51	757	51	68	68	738	68	68	105	61	42	761	55
17Q002796	61	0	65	65	59	58	64	47	47	41	66	55	82	67	742	53	44	44	59	62	76	44	64	71	63	57	45	749	630	81	65	751	65	42	57	615	50	746	50	67	65	727	65	65	94	60	41	750	52
17Q003094	76	65	0	4	74	73	1	62	62	56	3	72	73	82	737	68	59	59	74	77	91	59	9	62	2	72	60	742	625	72	80	746	4	57	72	610	65	741	65	82	80	722	80	80	85	75	56	745	67
17Q003095	76	65	4	0	74	73	3	60	62	54	5	72	73	80	737	68	59	59	74	77	89	57	9	62	2	72	60	744	623	72	80	746	4	57	72	608	65	741	63	82	80	722	80	80	83	73	56	745	67
17Q003096	62	59	74	74	0	59	73	48	48	40	73	66	91	46	751	54	45	43	60	63	75	43	73	80	72	56	46	758	639	90	66	760	72	41	58	622	51	755	51	68	66	736	64	66	103	59	42	759	53
17Q002798	59	58	73	73	59	0	72	45	45	39	74	65	90	67	750	51	42	42	59	60	74	42	72	79	71	55	43	757	638	89	65	759	73	40	55	623	48	754	48	67	65	735	65	65	102	58	39	758	52
17Q003091	75	64	1	3	73	72	0	61	61	55	2	71	72	81	736	67	58	58	73	76	90	58	8	61	1	71	59	741	624	71	79	745	3	56	71	609	64	740	64	81	79	721	79	79	84	74	55	744	66
17Q003092	48	47	62	60	48	45	61	0	2	26	63	54	79	54	739	20	31	29	48	43	61	23	61	68	60	38	26	746	627	78	54	748	62	29	38	612	31	743	35	56	54	724	54	54	89	39	22	747	41
17Q003093	48	47	62	62	48	45	61	2	0	26	61	54	79	54	737	20	31	29	48	41	61	23	61	68	60	36	26	744	627	78	52	746	60	29	38	610	31	741	37	56	52	722	52	54	91	39	22	745	41
QSC-C4-2-4-NPP	42	41	56	54	40	39	55	26	26	0	53	48	73	44	731	34	25	23	42	41	51	19	55	62	54	34	26	738	621	72	46	740	52	11	38	602	31	735	29	50	46	716	44	48	83	35	22	739	35
17Q003567	77	66	3	5	73	74	2	63	61	53	0	73	74	79	736	69	60	58	75	76	88	56	10	63	3	69	61	741	626	73	79	745	1	56	73	607	66	740	66	83	79	721	77	81	86	72	57	744	68
17Q003563	68	55	72	72	66	65	71	54	54	48	73	0	89	74	749	60	51	51	66	69	83	51	71	78	70	64	52	756	637	88	72	758	72	49	64	622	57	753	57	74	72	734	72	72	101	67	48	757	59
17Q003798	93	82	73	73	91	90	72	79	79	73	74	89	0	99	754	85	74	76	91	94	108	76	72	79	71	89	77	761	640	1	97	763	73	74	89	625	82	758	82	99	97	739	97	97	102	92	73	762	84
2020LSAL06102	70	67	82	80	46	67	81	54	54	44	79	74	99	0	757	62	53	51	68	69	75	47	81	88	80	62	54	764	647	98	72	766	78	49	66	628	59	761	57	76	72	742	70	74	107	59	50	765	61
17Q003149	753	742	737	737	751	750	736	739	737	731	736	749	754	757	0	745	736	736	749	752	766	734	736	743	735	743	737	97	724	753	755	101	735	734	749	707	742	96	742	759	755	71	755	757	766	750	733	98	744
17Q003146	54	53	68	68	54	51	67	20	20	34	69	60	85	62	745	0	37	35	52	49	69	31	67	74	66	44	32	752	633	84	58	754	68	35	44	618	37	749	43	60	58	730	60	58	97	47	28	753	47
17Q003147	37	44	59	59	45	42	58	31	31	25	60	51	74	53	736	37	0	28	45	46	60	28	58	65	57	41	29	743	624	75	51	745	59	26	41	609	34	740	34	53	51	721	51	51	88	44	25	744	38
2015LSAL01384	45	44	59	59	43	42	58	29	29	23	58	51	76	51	736	35	28	0	45	44	58	24	58	65	57	37	27	743	624	75	51	745	57	24	39	607	32	740	34	53	51	721	49	51	88	40	23	744	38
17Q003142	62	59	74	74	60	59	73	48	48	42	75	66	91	68	749	52	45	45	0	63	77	45	73	80	72	58	46	756	639	90	62	758	74	43	58	624	51	753	51	64	62	734	64	62	103	61	42	757	51
17Q002437	63	62	77	77	63	60	76	43	41	41	76	69	94	69	752	49	46	44	63	0	76	38	76	83	75	49	39	759	642	93	67	761	75	44	51	625	46	756	52	71	67	737	67	69	106	52	37	760	56
17Q002739	77	76	91	89	75	74	90	61	61	51	88	83	108	75	766	69	60	58	77	76	0	54	90	97	89	69	61	773	656	107	81	775	87	56	73	637	66	770	62	85	81	751	79	83	116	66	57	774	70
QSC-C3-5-5-NPP	45	44	59	57	43	42	58	23	23	19	56	51	76	47	734	31	28	24	45	38	54	0	58	65	57	21	23	741	624	75	49	743	55	24	23	605	16	738	32	53	49	719	47	51	86	22	19	742	38
2020LSAL10422	75	64	9	9	73	72	8	61	61	55	10	71	72	81	736	67	58	58	73	76	90	58	0	61	7	71	59	743	624	71	79	745	9	56	71	609	64	740	64	81	79	721	79	79	84	74	55	744	66
2013LSAL04772	82	71	62	62	80	79	61	68	68	62	63	78	79	88	743	74	65	65	80	83	97	65	61	0	60	78	66	750	631	78	86	752	62	63	78	616	71	747	71	88	86	728	86	86	35	81	62	751	73
17Q003090	74	63	2	2	72	71	1	60	60	54	3	70	71	80	735	66	57	57	72	75	89	57	7	60	0	70	58	742	623	70	78	744	2	55	70	608	63	739	63	80	78	720	78	78	83	73	54	743	65
QSC-C4-4-1-NPP	58	57	72	72	56	55	71	38	36	34	69	64	89	62	743	44	41	37	58	49	69	21	71	78	70	0	34	750	633	88	62	752	68	37	36	614	31	747	47	66	62	728	60	64	101	13	32	751	51
17Q003793	46	45	60	60	46	43	59	26	26	26	61	52	77	54	737	32	29	27	46	39	61	23	59	66	58	34	0	744	625	76	52	746	60	27	34	610	29	741	35	54	52	722	52	52	89	37	12	745	39
BCV-16-18150-12	760	749	742	744	758	757	741	746	744	738	741	756	761	764	97	752	743	743	756	759	773	741	743	750	742	750	744	0	729	760	762	82	742	741	756	714	749	11	749	766	762	52	762	764	773	757	740	7	751
17Q003796	641	630	625	623	639	638	624	627	627	621	626	637	640	647	724	633	624	624	639	642	656	624	624	631	623	633	625	729	0	639	645	735	625	622	637	87	630	726	630	647	645	709	645	645	654	640	621	730	632
17Q003795	92	81	72	72	90	89	71	78	78	72	73	88	1	98	753	84	75	75	90	93	107	75	71	78	70	88	76	760	639	0	96	762	72	73	88	624	81	757	81	98	96	738	96	96	101	91	72	761	83
17Q003794	68	65	80	80	66	65	79	54	52	46	79	72	97	72	755	58	51	51	62	67	81	49	79	86	78	62	52	762	645	96	0	764	78	49	64	628	57	759	57	12	8	740	10	10	109	65	48	763	57
2015LSAL02276	762	751	746	746	760	759	745	748	746	740	745	758	763	766	101	754	745	745	758	761	775	743	745	752	744	752	746	82	735	762	764	0	744	743	758	718	751	77	751	768	764	48	764	766	775	759	742	77	753
17Q003799	76	65	4	4	72	73	3	62	60	52	1	72	73	78	735	68	59	57	74	75	87	55	9	62	2	68	60	742	625	72	78	744	0	55	72	606	65	739	65	82	78	720	76	80	85	71	56	743	67
17Q003552	43	42	57	57	41	40	56	29	29	11	56	49	74	49	734	35	26	24	43	44	56	24	56	63	55	37	27	741	622	73	49	743	55	0	39	605	32	738	32	51	49	719	47	49	86	40	23	742	36
17Q003555	56	57	72	72	58	55	71	38	38	38	73	64	89	66	749	44	41	39	58	51	73	23	71	78	70	36	34	756	637	88	64	758	72	39	0	622	27	753	47	64	64	734	64	64	101	39	32	757	51
17Q003557	626	615	610	608	622	623	609	612	610	602	607	622	625	628	707	618	609	607	624	625	637	605	609	616	608	614	610	714	87	624	628	718	606	605	622	0	615	711	615	632	628	692	626	630	639	621	606	715	617
QSC-C-6-1	51	50	65	65	51	48	64	31	31	31	66	57	82	59	742	37	34	32	51	46	66	16	64	71	63	31	29	749	630	81	57	751	65	32	27	615	0	746	40	59	57	727	57	57	94	34	25	750	44
BCV-16-18150-11	757	746	741	741	755	754	740	743	741	735	740	753	758	761	96	749	740	740	753	756	770	738	740	747	739	747	741	11	726	757	759	77	739	738	753	711	746	0	746	763	759	55	759	761	770	754	737	8	748
QSC-B4-6-5	51	50	65	63	51	48	64	35	37	29	66	57	82	57	742	43	34	34	51	52	62	32	64	71	63	47	35	749	630	81	57	751	65	32	47	615	40	746	0	59	57	727	57	57	92	48	31	750	44
17Q003133	68	67	82	82	68	67	81	56	56	50	83	74	99	76	759	60	53	53	64	71	85	53	81	88	80	66	54	766	647	98	12	768	82	51	64	632	59	763	59	0	4	744	6	4	111	69	50	767	59
17Q003132	68	65	80	80	66	65	79	54	52	46	79	72	97	72	755	58	51	51	62	67	81	49	79	86	78	62	52	762	645	96	8	764	78	49	64	628	57	759	57	4	0	740	2	2	109	65	48	763	57
17Q003136	738	727	722	722	736	735	721	724	722	716	721	734	739	742	71	730	721	721	734	737	751	719	721	728	720	728	722	52	709	738	740	48	720	719	734	692	727	55	727	744	740	0	740	742	751	735	718	53	729
17Q003135	68	65	80	80	64	65	79	54	52	44	77	72	97	70	755	60	51	49	64	67	79	47	79	86	78	60	52	762	645	96	10	764	76	47	64	626	57	759	57	6	2	740	0	4	109	63	48	763	57
17Q003134	68	65	80	80	66	65	79	54	54	48	81	72	97	74	757	58	51	51	62	69	83	51	79	86	78	64	52	764	645	96	10	766	80	49	64	630	57	761	57	4	2	742	4	0	109	67	48	765	57
17Q002729	105	94	85	83	103	102	84	89	91	83	86	101	102	107	766	97	88	88	103	106	116	86	84	35	83	101	89	773	654	101	109	775	85	86	101	639	94	770	92	111	109	751	109	109	0	100	85	774	96
17Q002728	61	60	75	73	59	58	74	39	39	35	72	67	92	59	750	47	44	40	61	52	66	22	74	81	73	13	37	757	640	91	65	759	71	40	39	621	34	754	48	69	65	735	63	67	100	0	35	758	54
2020LSAL03822	42	41	56	56	42	39	55	22	22	22	57	48	73	50	733	28	25	23	42	37	57	19	55	62	54	32	12	740	621	72	48	742	56	23	32	606	25	737	31	50	48	718	48	48	85	35	0	741	35
BCV-16-18150-05	761	750	745	745	759	758	744	747	745	739	744	757	762	765	98	753	744	744	757	760	774	742	744	751	743	751	745	7	730	761	763	77	743	742	757	715	750	8	750	767	763	53	763	765	774	758	741	0	752
17Q002720	55	52	67	67	53	52	66	41	41	35	68	59	84	61	744	47	38	38	51	56	70	38	66	73	65	51	39	751	632	83	57	753	67	36	51	617	44	748	44	59	57	729	57	57	96	54	35	752	0
BCV-16-18150-07	759	748	743	743	757	756	742	745	743	737	742	755	760	763	94	751	742	742	755	758	772	740	742	749	741	749	743	11	728	759	761	79	741	740	755	713	748	8	748	765	761	53	761	763	772	756	739	10	750
2020LSAL03830	55	54	69	69	55	52	68	39	39	35	70	61	86	63	746	43	38	36	53	54	70	36	68	75	67	49	37	753	634	85	59	755	69	36	49	619	42	750	44	61	59	731	61	59	98	52	33	754	48
BCV-16-18150-01	759	748	743	743	757	756	742	745	743	737	742	755	760	763	96	751	742	742	755	758	772	740	742	749	741	749	743	11	728	759	761	79	741	740	755	713	748	6	748	765	761	53	761	763	772	756	739	8	750
17Q002724	92	81	72	72	90	89	71	78	78	72	73	88	89	98	753	84	75	75	90	93	107	75	71	22	70	88	76	760	641	88	96	762	72	73	88	626	81	757	81	98	96	738	96	96	45	91	72	761	83
BCV-16-18150-03	761	750	745	745	759	758	744	747	745	739	744	757	762	765	98	753	744	744	757	760	774	742	744	751	743	751	745	5	730	761	763	83	743	742	757	715	750	12	750	767	763	53	763	765	774	758	741	8	752
BCV-16-18150-02	756	745	740	740	754	753	739	742	740	734	739	752	757	760	95	748	739	739	752	755	769	737	739	746	738	746	740	8	725	756	758	80	738	737	752	710	745	7	745	762	758	54	758	760	769	753	736	11	747
QSC-C6-9-3	62	21	66	66	58	59	65	48	46	38	63	56	83	64	741	52	45	43	58	61	73	41	65	72	64	54	46	748	631	82	62	750	62	41	58	612	51	745	51	66	62	726	62	64	95	57	42	749	53
QSC-C4-1-1-NPP	99	88	79	79	95	96	78	85	83	75	76	95	96	101	758	91	82	80	97	96	110	78	76	29	77	89	81	765	648	95	101	767	75	78	93	629	88	762	88	105	101	743	99	103	28	92	79	766	90
QSC-C6-8-3	750	739	734	734	748	746	733	736	734	728	733	746	751	754	90	742	733	733	747	749	763	731	733	740	732	740	734	67	721	750	752	77	732	731	746	704	739	70	739	756	752	47	752	754	763	747	730	68	741
2014LSAL03021	85	74	65	65	83	82	64	71	71	65	66	81	82	91	746	77	68	68	83	86	100	68	64	15	63	81	69	753	634	81	89	755	65	66	81	619	74	750	74	91	89	731	89	89	38	84	65	754	76
17Q002438	100	89	80	78	96	97	79	84	84	74	77	96	97	100	759	92	83	81	98	99	109	77	79	30	78	92	84	766	649	96	102	768	76	79	96	630	89	763	87	106	102	744	100	104	51	93	80	767	91
17Q002776	42	41	56	56	40	39	55	28	28	10	55	48	73	48	731	34	25	23	40	43	55	23	55	62	54	36	26	738	621	72	48	740	54	11	38	604	31	735	31	50	48	716	46	48	85	39	22	739	35
17Q002777	47	46	61	61	47	44	60	33	33	17	62	53	78	55	736	39	30	30	45	48	62	30	60	67	59	43	31	743	626	77	53	745	61	18	43	611	36	740	36	55	53	721	53	53	90	46	27	744	40
17Q003801	78	69	6	8	76	77	5	66	64	56	3	76	77	82	739	72	63	61	78	79	91	59	13	66	6	72	64	744	629	76	82	748	4	59	74	610	69	743	69	84	82	724	80	84	89	75	60	747	71
17Q003800	94	83	74	74	90	91	73	80	80	72	73	90	91	98	755	86	77	75	92	95	107	75	73	26	72	88	78	762	643	90	98	764	72	73	90	626	83	759	83	100	98	740	96	98	25	91	74	763	85
17Q002772	682	671	666	666	680	679	665	668	668	662	667	678	683	688	763	674	665	665	680	683	697	665	665	672	664	674	666	770	549	682	686	774	666	663	678	534	671	767	671	688	686	748	686	686	695	681	662	771	673
17Q002773	67	66	81	79	65	64	80	45	45	41	78	73	98	65	756	53	50	46	67	58	72	28	80	87	79	19	43	763	646	97	71	765	77	46	45	627	40	760	54	75	71	741	69	73	106	12	41	764	60
17Q002770	41	40	55	55	41	38	54	27	27	11	56	47	72	49	730	33	24	24	39	42	56	24	54	61	53	37	25	737	620	71	47	739	55	12	37	605	30	734	30	49	47	715	47	47	84	40	21	738	34
2014LSAL02042	71	60	51	51	67	68	50	57	57	49	50	67	68	75	732	63	54	52	69	72	84	52	50	41	49	65	55	739	620	67	75	741	49	50	67	603	60	736	60	77	75	717	73	75	64	68	51	740	62
EmisC2_6_L3	741	730	725	725	737	738	724	727	727	719	724	737	742	745	84	733	724	722	737	742	754	722	724	731	723	731	725	65	712	741	745	59	723	720	737	695	730	62	730	747	745	33	743	745	754	738	721	66	732
17Q002778	41	40	55	55	41	38	54	27	27	11	56	47	72	49	730	33	24	24	39	42	56	24	54	61	53	37	25	737	620	71	47	739	55	12	37	605	30	734	30	49	47	715	47	47	84	40	21	738	34
17Q003082	58	55	70	70	20	55	69	44	42	34	67	62	87	40	745	50	41	39	56	57	69	37	69	76	68	50	42	752	635	86	60	754	66	37	54	616	47	749	47	64	60	730	58	62	99	53	38	753	49
17Q003081	733	722	717	717	731	730	716	719	717	711	716	729	734	737	70	725	716	716	729	732	746	714	716	723	715	723	717	49	704	733	735	49	715	714	729	687	722	50	722	739	735	23	735	737	746	730	713	50	724
QSC-B2-4-3	56	55	70	70	56	53	69	36	36	36	71	62	87	64	747	42	39	37	56	49	71	23	69	76	68	12	32	754	635	86	62	756	70	37	34	620	29	751	45	64	62	732	62	62	99	15	30	755	49
17Q003087	46	47	62	62	48	45	61	2	2	28	63	54	79	56	739	20	31	29	48	43	63	25	61	68	60	38	26	746	627	78	54	748	62	29	36	612	31	743	37	54	54	724	54	54	91	41	22	747	41
17Q003086	77	66	5	5	73	74	4	63	61	53	2	73	74	79	736	67	60	58	73	76	88	56	10	63	3	69	61	743	626	73	77	745	1	56	73	607	66	740	66	81	77	721	77	79	86	72	57	744	68
2013LSAL04720	44	43	58	58	44	41	57	28	26	22	57	50	75	50	733	34	27	25	44	41	57	23	57	64	56	36	26	740	623	74	48	742	56	25	38	606	31	737	33	52	48	718	48	50	87	39	22	741	37
17Q003571	756	745	740	740	752	753	739	742	740	732	737	752	757	758	83	748	739	737	752	755	767	735	739	746	738	744	740	96	727	756	758	100	736	735	752	708	745	95	745	762	758	74	756	760	769	751	736	93	747
17Q003570	20	65	80	80	66	63	79	52	50	44	79	72	97	72	755	58	41	49	66	65	79	47	79	86	78	60	50	762	645	96	70	764	78	47	62	628	55	759	55	74	70	740	70	72	109	63	46	763	59
2020LSAL03832	39	38	53	53	39	36	52	25	25	9	54	45	70	47	728	31	22	22	39	40	54	22	52	59	51	35	23	735	618	69	45	737	53	10	35	603	28	732	28	47	45	713	45	45	82	38	19	736	32
17Q002786	63	60	75	73	61	60	74	47	49	41	76	67	92	67	752	55	46	46	59	64	76	44	74	81	73	59	47	759	640	91	33	761	75	44	59	625	52	756	50	35	33	737	33	33	102	60	43	760	52
17Q002785	62	59	74	74	58	59	73	48	46	38	71	66	89	64	749	54	43	43	58	61	73	41	73	80	72	54	46	756	639	90	30	758	70	41	58	620	51	753	51	34	30	734	28	32	103	57	42	757	51
BCV-16-18150-06	759	748	743	743	757	756	742	745	743	737	742	755	760	763	96	751	742	742	755	758	772	740	742	749	741	749	743	9	728	759	761	77	741	740	755	713	748	6	748	765	761	55	761	763	772	756	739	6	750
2014LSAL02131	56	53	68	68	54	53	67	42	42	36	69	60	85	62	743	48	39	39	40	57	71	39	67	74	66	52	40	750	633	84	58	752	68	37	52	618	45	747	45	60	58	728	58	58	97	55	36	751	45
17Q003155	45	44	59	59	45	42	58	31	31	15	60	51	76	53	736	35	28	28	43	46	60	28	58	65	57	41	29	743	624	75	49	745	59	16	41	609	34	740	34	51	49	721	51	49	88	44	25	744	38
17Q003154	66	65	80	80	66	63	79	46	46	46	81	72	97	74	757	52	49	47	66	59	81	33	79	86	78	30	42	764	645	96	72	766	80	47	44	630	39	761	55	74	72	742	72	72	109	33	40	765	59
EmisC2_6_L2_2	737	726	721	721	733	734	720	723	723	715	720	733	738	741	80	729	720	718	733	738	750	718	720	727	719	727	721	61	708	737	741	51	719	716	733	691	726	54	726	743	741	29	739	741	750	734	717	58	728
17Q003150	635	624	619	617	631	632	618	621	621	613	618	631	633	639	718	627	618	616	633	636	648	616	618	625	617	625	619	724	99	632	639	729	617	614	629	65	624	721	624	641	639	703	637	639	648	632	615	725	626
17Q003153	65	64	79	79	65	62	78	45	45	45	80	71	96	73	756	51	48	46	65	58	80	32	78	85	77	29	41	763	644	95	71	765	79	46	43	629	38	760	54	73	71	741	71	71	108	32	39	764	58
2020LSAL00456	68	67	82	82	68	65	81	52	52	48	83	74	99	76	759	58	51	37	68	67	83	49	81	88	80	62	50	766	647	98	74	768	82	49	62	632	55	763	57	76	74	744	74	74	111	65	46	767	61
2021LSAL06144	56	55	70	70	54	53	69	40	38	32	67	62	87	60	745	46	39	35	56	53	67	33	69	76	68	46	38	752	635	86	60	754	66	35	50	616	43	749	45	64	60	730	58	62	99	49	34	753	49
QSC-C4-5-1	55	54	69	67	55	52	68	33	35	33	70	61	86	61	746	41	38	36	55	50	68	18	68	75	67	35	33	753	634	85	61	755	69	36	31	619	12	750	42	63	61	731	61	61	96	36	29	754	48
2021LSAL06143	43	42	57	57	41	40	56	23	23	21	56	49	74	49	734	29	26	22	43	38	56	18	56	63	55	31	13	741	622	73	49	743	55	22	33	605	26	738	32	51	49	719	47	49	86	34	1	742	36
QSC-B7-9-2-NPP	60	59	74	74	58	57	73	40	40	38	73	66	91	66	751	44	43	39	58	53	73	25	73	80	72	14	36	758	639	90	64	760	72	39	38	622	33	755	49	66	64	736	64	64	103	17	34	759	53
2020LSAL03808	102	91	82	82	100	99	81	88	88	82	83	98	99	108	763	94	85	85	100	103	117	85	81	34	80	98	86	770	651	98	106	772	82	83	98	636	91	767	91	108	106	748	106	106	33	101	82	771	93
2021LSAL06142	92	81	72	72	90	89	71	78	78	72	73	88	89	98	753	84	75	75	90	93	107	75	71	22	70	88	76	760	641	88	96	762	72	73	88	626	81	757	81	98	96	738	96	96	45	91	72	761	83
17Q002758	48	47	62	62	48	45	61	28	28	28	63	54	79	56	739	34	31	29	48	43	63	15	61	68	60	28	26	746	627	78	54	748	62	29	28	612	21	743	37	56	54	724	54	54	91	31	22	747	41
18Q000196	57	56	71	71	57	54	70	37	37	37	72	63	88	65	748	43	40	38	57	52	72	24	70	77	69	15	35	755	636	87	63	757	71	38	37	621	30	752	46	65	63	733	63	63	100	18	31	756	50
17Q002750	57	56	71	71	57	56	70	45	43	37	70	63	88	63	746	51	42	42	55	56	72	40	70	77	69	51	41	753	636	87	59	755	69	40	51	619	48	750	48	61	59	731	59	61	100	54	39	754	26
2020LSAL10421	106	95	86	86	102	103	85	92	90	82	83	102	103	108	765	98	89	87	104	105	117	85	85	36	84	98	90	772	653	102	108	774	82	85	102	634	95	769	95	112	108	750	106	110	35	101	86	773	97
17Q002752	43	46	61	59	47	44	60	31	33	25	62	53	78	53	738	37	26	30	45	48	60	28	60	67	59	43	31	745	626	77	51	747	61	28	43	611	36	742	34	53	51	723	53	51	88	44	27	746	40
17Q002753	50	49	64	64	48	47	63	30	28	26	61	56	81	54	739	36	33	29	50	43	61	13	63	70	62	26	28	746	629	80	54	748	60	29	30	610	23	743	39	58	54	724	52	56	93	29	24	747	43
EmisB2_5_P5_1	64	63	78	76	62	61	77	42	42	38	75	70	95	62	753	50	47	43	64	57	69	25	77	84	76	18	42	760	643	94	68	762	74	43	44	624	37	757	51	72	68	738	66	70	103	11	38	761	57
17Q002757	112	101	95	93	110	109	94	98	98	92	96	108	113	118	761	104	95	95	110	113	127	95	94	100	93	108	96	768	647	112	116	770	95	93	108	632	101	765	97	118	116	746	116	116	123	111	92	769	103
2015LSAL02584	52	51	66	66	52	49	65	32	32	32	67	58	83	60	743	36	35	33	50	47	67	29	65	72	64	42	30	750	629	82	56	752	66	33	42	614	35	747	41	58	56	728	58	56	95	45	26	751	45
QSC-B2-1-4-NPP	740	729	724	724	738	737	723	726	724	718	723	736	741	744	75	732	723	723	736	739	753	721	723	730	722	730	724	60	711	740	742	64	722	721	736	694	729	59	729	746	742	36	742	744	753	737	720	61	731
2021LSAL06151	78	65	82	82	74	75	81	64	62	54	79	58	99	80	755	70	61	59	76	77	89	57	81	88	80	70	62	762	647	98	80	764	78	57	74	628	67	759	67	84	80	740	78	82	111	73	58	763	69
2021LSAL06152	752	741	736	736	750	749	735	738	736	730	735	748	753	756	89	744	735	735	748	751	765	733	735	742	734	742	736	70	723	752	754	74	734	733	748	706	741	69	741	758	754	48	754	756	765	749	732	69	743
2021LSAL06153	751	740	735	735	749	748	734	737	735	729	734	747	752	755	90	743	734	734	747	750	764	732	734	741	733	741	735	73	722	751	753	73	733	732	747	705	740	66	740	757	753	51	753	755	764	748	731	70	742
2021LSAL06154	80	77	92	92	50	77	91	66	66	60	93	84	109	66	769	72	63	63	78	81	95	63	91	98	90	76	64	776	657	108	84	778	92	61	76	642	69	773	69	86	84	754	84	84	121	79	60	777	71
2021LSAL06155	109	98	89	89	107	106	88	95	93	87	88	105	106	113	768	101	92	92	107	108	122	90	88	39	87	103	93	775	658	105	111	777	87	90	105	641	98	772	98	115	111	753	111	113	38	106	89	776	100
2021LSAL06156	109	98	89	89	107	106	88	95	95	89	90	105	106	115	770	99	92	92	105	110	124	92	88	39	87	105	93	777	658	105	111	779	89	90	105	643	98	774	98	113	111	755	113	111	38	108	89	778	100
2021LSAL06157	70	67	82	80	46	67	81	54	54	44	79	74	99	0	757	62	53	51	68	69	75	47	81	88	80	62	54	764	647	98	72	766	78	49	66	628	59	761	57	76	72	742	70	74	107	59	50	765	61
2014LSAL01489	68	69	84	84	70	67	83	56	56	50	85	76	101	78	761	60	51	53	68	71	85	53	83	90	82	66	54	768	649	100	74	770	84	51	66	634	59	765	59	76	74	746	76	74	113	69	50	769	63
17Q003069	93	82	73	73	91	90	72	79	79	73	74	89	90	99	754	85	76	76	91	92	108	76	72	23	71	87	75	761	642	89	97	763	73	74	87	627	82	758	82	99	97	739	97	97	46	90	73	762	84
17Q003068	48	47	62	62	48	45	61	34	34	28	63	54	79	56	739	40	31	31	48	47	61	31	61	68	60	42	30	746	627	78	54	748	62	29	42	612	37	743	15	56	54	724	54	54	91	45	28	747	41
18Q000197	740	729	724	724	738	737	723	726	724	718	723	736	741	744	75	732	723	723	736	739	753	721	723	730	722	730	724	54	711	740	742	62	722	721	736	694	729	53	729	746	742	34	742	744	753	737	720	55	731
17Q003066	55	54	69	67	53	52	68	33	33	29	66	61	86	53	744	41	38	34	55	48	60	16	68	75	67	31	33	751	634	85	59	753	65	34	35	615	28	748	42	63	59	729	57	61	94	28	29	752	48
QSC-B2-3-2	617	606	601	599	615	614	600	603	601	595	600	613	616	621	698	609	600	600	615	616	630	598	600	607	599	607	601	705	80	615	619	709	599	598	613	37	606	702	606	623	619	683	619	621	630	614	597	706	608
QSC-B4-1-2-NPP	63	60	75	73	59	60	74	47	47	37	72	67	92	63	750	55	46	44	59	62	72	40	74	81	73	55	47	757	640	91	31	759	71	42	59	621	52	754	50	35	31	735	29	33	102	56	43	758	52
2013LSAL01180	71	60	51	51	69	68	50	57	57	51	52	67	68	77	732	63	54	54	69	72	86	54	50	41	49	67	55	739	620	67	75	741	51	52	67	605	60	736	60	77	75	717	75	75	64	70	51	740	62
2014LSAL05438	53	52	67	67	53	50	66	39	37	31	66	59	84	59	742	43	36	36	53	52	64	34	66	73	65	47	37	749	632	83	57	751	65	34	49	615	42	746	36	61	57	727	57	59	96	50	33	750	46
2018LSAL02657	96	85	76	76	94	93	75	82	82	76	77	92	93	102	757	88	79	79	94	97	111	79	75	28	74	92	80	764	645	92	100	766	76	77	92	630	85	761	85	102	100	742	100	100	27	95	76	765	87
2013LSAL01112	83	72	51	51	81	80	50	69	69	63	52	79	80	89	744	75	66	66	81	84	98	66	50	69	49	79	67	751	632	79	87	753	51	64	79	617	72	748	72	89	87	729	87	87	92	82	63	752	74
BCV-16-18150-04	756	745	740	740	754	753	739	742	740	734	739	752	757	760	93	748	739	739	752	755	769	737	739	746	738	746	740	8	725	756	758	78	738	737	752	710	745	7	745	762	758	52	758	760	769	753	736	9	747
17Q003076	72	69	84	84	68	69	83	58	58	50	83	76	101	76	761	64	55	53	54	73	85	53	83	90	82	66	56	768	649	100	74	770	82	51	68	632	61	765	61	76	74	746	72	74	113	69	52	769	61
17Q003077	758	747	742	742	756	755	741	744	742	736	741	754	759	762	95	750	741	741	754	757	771	739	741	748	740	748	742	74	729	758	760	80	740	739	754	712	747	73	747	764	760	52	760	762	771	755	738	71	749
17Q003074	92	81	72	72	90	89	71	78	78	72	73	88	89	98	753	84	75	75	90	93	107	75	71	22	70	88	76	760	641	88	96	762	72	73	88	626	81	757	81	98	96	738	96	96	45	91	72	761	83
17Q003075	96	85	76	74	92	93	75	80	82	72	75	92	93	98	757	88	79	77	94	97	107	75	75	26	74	90	80	764	645	92	100	766	74	75	92	628	85	761	83	102	100	742	98	100	47	91	76	765	87
17Q003072	93	82	73	73	89	90	72	79	77	69	70	89	90	95	752	85	76	74	91	92	104	72	72	23	71	85	77	759	642	89	95	761	69	72	89	623	82	756	82	99	95	737	93	97	46	88	73	760	84
17Q003073	92	81	72	72	90	89	71	78	76	70	71	88	89	96	751	84	75	75	90	91	105	73	71	22	70	86	76	758	641	88	94	760	70	73	88	624	81	755	81	98	94	736	94	96	45	89	72	759	83
17Q003070	91	80	71	71	89	88	70	77	77	71	72	87	88	97	752	83	74	74	89	92	106	74	70	21	69	87	75	759	640	87	95	761	71	72	87	625	80	756	80	97	95	737	95	95	44	90	71	760	82
17Q003071	92	81	72	72	90	89	71	78	78	72	73	88	89	98	753	82	75	75	88	93	107	75	71	22	70	88	76	760	641	88	94	762	72	73	88	626	81	757	81	96	94	738	96	94	45	91	72	761	83
17Q002764	40	39	54	54	40	37	53	26	26	10	55	46	71	48	729	32	23	23	38	41	55	23	53	60	52	36	24	736	619	70	46	738	54	11	36	604	29	733	29	48	46	714	46	46	83	39	20	737	33
17Q002767	55	54	69	69	55	52	68	41	41	35	70	61	86	63	746	45	38	38	53	56	68	38	68	75	67	51	39	753	634	85	59	755	69	36	51	619	44	750	42	61	59	731	61	59	98	54	35	754	48
17Q002766	58	61	76	74	60	59	75	46	46	36	73	68	93	60	751	54	41	43	62	61	67	39	75	82	74	54	46	758	641	92	66	760	72	41	58	622	51	755	49	70	66	736	64	68	101	51	42	759	55
2014LSAL02741	74	63	54	54	70	71	53	60	58	50	51	70	71	76	733	66	57	55	72	73	85	53	53	44	52	66	58	740	623	70	76	742	50	53	70	604	63	737	63	80	76	718	74	78	67	69	54	741	65
2015LSAL00287	45	44	59	59	45	42	58	25	23	23	58	51	76	51	734	31	28	26	45	38	58	8	58	65	57	23	23	741	624	75	49	743	57	26	23	607	16	738	34	53	49	719	49	51	88	26	19	742	38
17Q004300	51	50	65	65	51	48	64	37	37	21	66	57	82	59	742	43	34	34	51	52	66	34	64	71	63	47	35	749	630	81	57	751	65	22	47	615	40	746	40	59	57	727	57	57	94	50	31	750	44
QSC-C4-3-3	59	58	73	71	59	56	72	37	39	37	74	65	90	65	746	43	42	40	57	52	72	24	72	79	71	5	35	753	634	89	63	755	73	40	37	619	32	750	46	65	63	731	65	63	100	16	33	754	52
QSC-A-6-2	672	661	656	656	670	669	655	658	656	650	655	668	673	676	749	664	655	655	670	671	685	653	655	662	654	662	656	756	635	672	674	760	654	653	668	618	661	755	661	678	674	734	674	676	685	669	652	757	663
2021LSAL06957	91	80	71	71	87	88	70	77	75	67	68	87	88	93	750	83	74	72	89	90	102	70	70	21	69	83	75	757	640	87	93	759	67	70	87	621	80	754	80	97	93	735	91	95	44	86	71	758	82
EmisA2_4_L7	682	671	666	664	680	679	665	668	668	662	667	678	683	688	763	674	665	665	680	683	697	665	665	672	664	674	666	770	643	682	686	774	666	663	678	628	671	769	671	688	686	748	686	686	695	681	662	771	673
QSC-A-3-1	24	55	70	70	54	53	69	42	40	32	67	62	87	60	745	48	31	37	56	55	67	35	69	76	68	48	40	752	635	86	60	754	66	35	52	616	45	749	45	64	60	730	58	62	99	51	36	753	49
2021LSAL06146	39	38	53	51	39	36	52	23	25	7	54	45	70	45	728	31	22	22	39	40	52	20	52	59	51	35	23	735	618	69	45	737	53	10	35	603	28	732	26	47	45	713	45	45	80	36	19	736	32
2021LSAL06136	60	57	72	72	56	57	71	46	44	36	69	64	89	62	745	52	43	41	56	59	71	39	71	78	70	52	44	752	637	88	28	754	68	39	56	618	49	749	49	32	28	730	26	30	101	55	40	753	49
2021LSAL06137	61	60	75	75	61	58	74	41	41	41	76	67	92	69	752	45	44	42	59	54	76	26	74	81	73	39	37	759	640	91	65	761	75	42	37	625	32	756	50	67	65	737	67	65	104	42	35	760	54
2021LSAL06135	638	627	622	622	636	635	621	624	624	618	623	634	639	644	717	630	621	621	636	639	653	621	621	628	620	630	622	724	501	638	642	728	622	619	634	486	627	721	627	644	642	702	642	642	651	637	618	725	629
18Q000533	42	41	56	56	42	39	55	28	28	12	57	48	73	50	733	34	25	25	42	43	57	25	55	62	54	38	26	740	621	72	48	742	56	13	38	606	31	737	31	50	48	718	48	48	85	41	22	741	35
2020LSAL03821	43	42	57	57	43	40	56	23	23	23	58	49	74	51	734	27	26	24	41	38	58	20	56	63	55	33	13	741	622	73	47	743	57	24	33	607	26	738	32	49	47	719	49	47	86	36	1	742	36
2021LSAL06138	64	63	78	78	62	61	77	44	42	40	75	70	95	68	753	48	47	43	62	55	75	25	77	84	76	38	40	760	643	94	66	762	74	43	40	624	35	757	53	70	66	738	66	68	107	41	38	761	57
2021LSAL06139	92	81	72	72	90	89	71	78	78	72	73	88	89	98	753	82	75	75	88	93	107	75	71	22	70	88	76	760	641	88	94	762	72	73	88	626	81	757	81	96	94	738	96	94	45	91	72	761	83
EmisE1_8L7	92	81	72	72	90	89	71	78	78	72	73	88	89	98	753	84	75	75	90	93	107	75	71	22	70	88	76	760	641	88	96	762	72	73	88	626	81	757	81	98	96	738	96	96	45	91	72	761	83
2018LSAL04312	71	68	83	83	41	68	82	57	57	51	84	75	100	57	760	63	54	54	69	70	86	54	82	89	81	65	53	767	646	99	75	769	83	52	65	631	60	764	60	77	75	745	75	75	112	68	51	768	62
2021LSAL06145	43	42	57	57	41	40	56	23	23	21	56	49	74	49	734	29	26	22	43	38	56	18	56	63	55	31	13	741	622	73	49	743	55	22	33	605	26	738	32	51	49	719	47	49	86	34	1	742	36
17Q002738	80	79	94	92	78	77	93	64	64	54	91	86	111	78	769	72	63	61	80	79	3	57	93	100	92	72	64	776	659	110	84	778	90	59	76	640	69	773	65	88	84	754	82	86	119	69	60	777	73
17Q002436	57	56	71	71	57	54	70	37	37	37	72	63	88	65	748	43	40	38	57	24	72	34	70	77	69	47	35	755	636	87	63	757	71	38	47	621	40	752	46	65	63	733	63	63	100	50	31	756	50
17Q002732	62	61	76	74	62	59	75	44	44	38	75	68	93	66	751	52	45	31	62	59	73	39	75	82	74	54	44	758	641	92	66	760	74	43	56	624	49	755	49	70	66	736	66	68	103	55	40	759	55
BCV-16-18150-10	757	746	741	741	755	754	740	743	741	735	740	753	758	761	92	749	740	740	753	756	770	738	740	747	739	747	741	7	726	757	759	79	739	738	753	711	746	8	746	763	759	51	759	761	770	754	737	8	748
17Q002731	62	61	76	76	62	59	75	46	46	42	77	68	93	70	753	52	45	31	62	61	77	43	75	82	74	56	44	760	641	92	68	762	76	43	56	626	49	757	51	70	68	738	68	68	105	59	40	761	55
17Q004301	78	45	82	80	74	75	81	62	62	52	79	72	99	78	757	70	61	59	76	77	87	55	81	88	80	70	62	764	647	98	80	766	78	57	74	628	67	761	65	84	80	742	78	82	109	71	58	765	69
17Q002737	73	60	77	77	71	70	76	59	57	51	76	53	94	77	752	63	56	56	69	72	86	54	76	83	75	67	57	759	642	93	73	761	75	54	69	625	62	756	62	77	73	737	75	75	106	70	53	760	64
17Q002734	71	60	39	39	69	68	38	57	57	51	40	67	68	77	732	61	54	54	67	72	86	54	38	55	37	67	55	739	620	67	73	741	39	52	67	605	60	736	60	75	73	717	75	73	78	70	51	740	62
BCV-16-18150-15	758	747	740	742	756	755	739	744	742	736	739	754	759	762	95	750	741	741	754	757	771	739	741	748	740	748	742	8	727	758	760	80	740	739	754	712	747	9	747	764	760	54	760	762	771	755	738	11	749
18Q000526	44	43	58	58	42	41	57	30	28	10	55	50	75	48	733	36	27	25	44	43	55	23	57	64	56	36	28	740	623	74	48	742	54	13	40	604	33	737	33	52	48	718	46	50	87	39	24	741	37
17Q002748	52	55	70	70	56	53	69	42	42	36	71	62	87	64	747	48	35	39	56	57	71	39	69	76	68	52	40	754	635	86	62	756	70	37	52	620	45	751	45	64	62	732	62	62	99	55	36	755	49
17Q002746	42	45	60	60	46	43	59	32	32	26	61	52	77	54	737	38	25	29	46	47	61	29	59	66	58	42	30	744	625	76	52	746	60	27	42	610	35	741	35	54	52	722	52	52	89	45	26	745	39
17Q002745	59	18	63	63	57	56	62	45	45	39	64	53	80	65	740	51	42	42	57	60	74	42	62	69	61	55	43	747	628	79	63	749	63	40	55	613	48	744	48	65	63	725	63	63	92	58	39	748	50
17Q002744	97	86	81	81	95	94	80	83	83	77	82	93	96	103	746	89	78	80	95	98	112	80	80	85	79	93	81	753	634	97	101	755	81	78	93	619	86	750	82	103	101	731	101	101	108	96	77	754	88
17Q002743	75	62	79	79	71	72	78	61	61	53	78	55	96	79	754	65	58	56	71	76	88	56	78	85	77	69	59	761	644	95	77	763	77	54	71	627	64	758	64	79	77	739	77	77	108	72	55	762	66
17Q002742	78	77	92	90	76	75	91	62	62	52	89	84	109	76	767	70	61	59	78	77	1	55	91	98	90	70	62	774	657	108	82	776	88	57	74	638	67	771	63	86	82	752	80	84	117	67	58	775	71
17Q002741	77	76	91	89	75	74	90	61	61	51	88	83	108	75	766	69	60	58	77	76	0	54	90	97	89	69	61	773	656	107	81	775	87	56	73	637	66	770	62	85	81	751	79	83	116	66	57	774	70
17Q002740	73	60	77	77	71	70	76	59	59	53	78	53	94	79	752	63	56	56	69	72	88	56	76	83	75	67	55	759	642	93	75	761	77	54	67	627	62	756	62	77	75	737	77	75	106	70	53	760	64
2015LSAL01646	94	83	74	74	90	91	73	80	80	72	73	90	91	98	755	86	77	75	92	95	107	75	73	24	72	88	78	762	643	90	98	764	72	73	90	626	83	759	83	100	98	740	96	98	47	91	74	763	85
17Q001857	58	57	72	72	58	55	71	38	38	38	73	64	89	66	749	44	41	39	58	51	73	25	71	78	70	14	34	756	637	88	64	758	72	39	36	622	31	753	47	66	64	734	64	64	101	17	32	757	51
17Q001854	78	67	6	2	74	75	5	62	62	52	3	74	75	78	737	70	61	59	76	77	87	55	11	64	4	70	62	744	625	74	80	746	2	57	74	606	67	741	65	84	80	722	78	82	85	71	58	745	69
17Q001855	86	75	66	66	82	83	65	72	70	62	63	82	83	88	745	78	69	67	84	85	97	65	65	16	64	78	70	752	635	82	88	754	62	65	82	616	75	749	75	92	88	730	86	90	39	81	66	753	77
17Q001852	56	55	70	70	56	53	69	36	36	36	71	62	87	64	747	42	39	37	56	49	71	23	69	76	68	12	32	754	635	86	62	756	70	37	34	620	29	751	45	64	62	732	62	62	99	15	30	755	49
17Q001853	800	789	780	782	796	797	781	786	786	778	781	796	801	804	141	792	783	781	796	799	813	781	783	790	782	788	782	116	769	800	804	114	782	779	794	752	789	117	789	806	804	86	802	804	813	795	780	117	791
2021LSAL06141	93	82	73	73	89	90	72	79	79	71	72	89	90	97	754	85	76	74	91	94	106	74	72	23	71	87	77	761	642	89	97	763	71	72	89	625	82	758	82	99	97	739	95	97	46	90	73	762	84
2021LSAL06140	93	82	73	73	89	90	72	79	77	69	70	89	90	95	752	85	76	74	91	92	104	72	72	23	71	85	77	759	642	89	95	761	69	72	89	623	82	756	82	99	95	737	93	97	46	88	73	760	84
17Q002884	74	63	2	2	72	71	1	60	60	54	3	70	71	80	735	66	57	57	72	75	89	57	7	60	0	70	58	742	623	70	78	744	2	55	70	608	63	739	63	80	78	720	78	78	83	73	54	743	65
2014LSAL00944	59	58	73	71	57	56	72	37	37	33	70	65	90	57	748	45	42	38	59	52	64	20	72	79	71	13	37	755	638	89	63	757	69	38	39	619	32	752	46	67	63	733	61	65	98	6	33	756	52
17Q002881	53	52	67	67	51	50	66	33	33	31	66	59	84	59	744	39	36	32	53	20	66	28	66	73	65	41	31	751	632	83	59	753	65	32	43	615	36	748	42	61	59	729	57	59	96	44	27	752	46
2020LSAL00892	88	77	68	68	86	85	67	74	74	68	69	84	85	94	749	80	71	71	86	89	103	71	67	20	66	84	72	756	637	84	92	758	68	69	84	622	77	753	77	94	92	734	92	92	43	87	68	757	79
2020LSAL03811	104	93	84	84	102	101	83	90	90	84	85	100	101	110	765	94	87	87	100	105	119	87	83	36	82	100	88	772	653	100	106	774	84	85	100	638	93	769	93	108	106	750	108	106	35	103	84	773	95
2020LSAL03810	103	92	83	83	101	100	82	89	89	83	84	99	100	109	764	95	86	86	101	104	118	86	82	35	81	99	87	771	652	99	107	773	83	84	99	637	92	768	92	109	107	749	107	107	34	102	83	772	94
EmisB2_5_P5_2	64	63	78	76	62	61	77	42	42	38	75	70	95	62	753	50	47	43	64	57	69	25	77	84	76	18	42	760	643	94	68	762	74	43	44	624	37	757	51	72	68	738	66	70	103	11	38	761	57
2014LSAL03857	796	785	780	778	794	793	779	782	782	776	781	792	797	802	879	788	779	779	794	797	811	779	779	786	778	788	780	886	659	796	800	890	780	777	792	644	785	883	785	802	800	864	800	800	809	795	776	887	787
[truncated: 139 more columns]

## Sheet: World SNP distance
	DRR236568	SRR3555081	ERR3393211	SRR12741643	SRR12741642	17Q003087	17Q003086	SRR12741645	ERR4775355	SRR10037214	SRR15053927	SRR15053926	SRR5000262	QSC-B2-4-3	QSC-C4-3-3	SRR5387540	17Q003793	17Q002777	ERR2174857	SRR3475885	QSC-B4-1-2-NPP	17Q002773	17Q002770	17Q003794	17Q003799	17Q003798	SRR4345505	17Q002778	ERR2382785	SRR5684076	SRR5762164	17Q003552	17Q003555	SRR5470923	SRR5380856	SRR5380860	SRR15053950	SRR12740287	ERR3393213	ERR2208789	SRR6010281	17Q003094	17Q003095	17Q003096	2013LSAL01180	17Q003090	17Q003091	17Q002785	17Q003093
DRR236568	0	80	90	73	74	50	67	79	81	78	72	74	66	60	59	67	49	59	53	71	61	68	54	67	70	88	71	54	37	90	89	55	60	84	65	75	88	75	83	69	78	70	68	62	65	67	68	60	49
SRR3555081	80	0	88	95	96	72	65	101	83	100	16	98	88	80	79	89	69	85	77	95	83	88	78	89	68	86	93	78	75	112	111	77	82	106	87	97	30	99	81	91	98	66	64	86	63	67	64	82	73
ERR3393211	90	88	0	105	106	82	77	111	93	110	80	108	98	92	91	99	81	95	87	105	93	100	88	99	80	98	103	88	85	124	121	87	94	116	97	107	96	109	55	101	110	78	76	96	57	77	76	92	83
SRR12741643	73	95	105	0	43	57	84	48	96	47	87	45	33	67	66	34	56	70	62	42	66	75	63	72	87	105	38	63	68	59	56	62	69	53	30	42	103	46	98	70	45	85	83	71	80	84	83	65	58
SRR12741642	74	96	106	43	0	58	85	33	97	30	88	30	36	68	67	37	57	71	61	41	67	76	64	73	88	106	41	64	69	62	59	63	70	38	35	45	104	29	99	71	48	86	84	72	81	85	84	66	59
17Q003087	50	72	82	57	58	0	61	63	73	62	64	60	50	34	33	51	23	45	37	57	45	42	38	51	64	82	55	38	45	76	73	37	36	68	49	59	80	61	75	53	62	62	60	48	57	61	60	44	1
17Q003086	67	65	77	84	85	61	0	90	72	89	59	85	77	71	70	78	60	72	64	82	72	79	67	78	3	73	82	67	64	101	100	66	71	95	76	86	73	86	70	80	89	3	1	73	52	2	1	71	60
SRR12741645	79	101	111	48	33	63	90	0	102	21	93	21	41	73	72	40	62	76	66	46	72	81	67	78	91	111	46	69	74	65	62	66	75	35	40	50	109	30	104	74	53	89	89	77	84	88	89	71	64
ERR4775355	81	83	93	96	97	73	72	102	0	101	77	99	89	83	82	90	72	86	78	96	84	91	79	90	75	93	94	79	76	115	112	78	85	107	88	98	91	100	86	92	101	73	71	87	68	74	71	83	74
SRR10037214	78	100	110	47	30	62	89	21	101	0	92	20	40	72	71	39	61	75	63	45	71	80	66	77	90	110	45	68	73	64	61	65	74	34	39	49	108	27	103	73	52	88	88	76	83	87	88	70	63
SRR15053927	72	16	80	87	88	64	59	93	77	92	0	90	80	74	73	81	63	77	69	87	75	82	70	81	62	80	85	70	67	106	103	69	76	98	79	89	22	91	73	83	92	60	58	78	55	59	58	74	65
SRR15053926	74	98	108	45	30	60	85	21	99	20	90	0	38	70	69	39	59	71	63	41	69	78	66	75	88	106	43	66	71	62	61	65	70	32	37	47	106	25	101	73	50	88	86	72	83	85	86	68	59
SRR5000262	66	88	98	33	36	50	77	41	89	40	80	38	0	60	59	27	49	63	55	35	59	68	56	65	80	98	31	56	61	48	47	55	62	46	25	35	96	39	91	63	38	78	76	64	73	77	76	58	51
QSC-B2-4-3	60	80	92	67	68	34	71	73	83	72	74	70	60	0	9	61	31	55	47	67	55	18	48	61	74	92	65	48	55	84	83	47	34	78	59	69	90	71	85	63	70	72	70	58	67	71	70	54	35
QSC-C4-3-3	59	79	91	66	67	33	70	72	82	71	73	69	59	9	0	60	30	54	46	66	54	17	47	60	73	91	64	47	54	83	82	46	33	77	58	68	89	70	84	62	69	71	69	57	66	70	69	53	34
SRR5387540	67	89	99	34	37	51	78	40	90	39	81	39	27	61	60	0	50	64	54	36	60	67	55	66	77	99	18	57	60	51	46	54	63	47	26	22	97	40	92	60	25	77	77	65	72	76	77	59	52
17Q003793	49	69	81	56	57	23	60	62	72	61	63	59	49	31	30	50	0	44	36	56	44	39	37	50	63	81	54	37	44	73	72	36	33	67	48	58	79	60	74	52	59	61	59	47	56	60	59	43	24
17Q002777	59	85	95	70	71	45	72	76	86	75	77	71	63	55	54	64	44	0	48	68	58	63	11	64	73	93	68	9	58	73	86	20	55	81	62	72	93	72	88	66	75	75	73	59	70	72	73	57	44
ERR2174857	53	77	87	62	61	37	64	66	78	63	69	63	55	47	46	54	36	48	0	60	50	55	41	56	65	85	60	43	50	77	76	40	47	73	54	64	85	62	80	56	67	65	65	51	60	62	65	49	36
SRR3475885	71	95	105	42	41	57	82	46	96	45	87	41	35	67	66	36	56	68	60	0	66	75	63	72	85	103	40	63	68	59	58	62	67	51	34	44	103	42	98	70	47	85	83	69	80	82	83	65	56
QSC-B4-1-2-NPP	61	83	93	66	67	45	72	72	84	71	75	69	59	55	54	60	44	58	50	66	0	63	51	28	75	93	64	51	56	85	82	50	57	77	58	68	91	70	86	62	71	73	71	59	68	72	71	21	46
17Q002773	68	88	100	75	76	42	79	81	91	80	82	78	68	18	17	67	39	63	55	75	63	0	56	69	82	100	71	56	61	92	89	55	42	86	67	75	98	79	93	69	76	80	78	66	75	79	78	62	43
17Q002770	54	78	88	63	64	38	67	67	79	66	70	66	56	48	47	55	37	11	41	63	51	56	0	57	68	88	61	4	51	66	77	11	50	74	55	65	86	67	81	57	68	66	66	54	61	65	66	50	39
17Q003794	67	89	99	72	73	51	78	78	90	77	81	75	65	61	60	66	50	64	56	72	28	69	57	0	81	99	70	57	62	91	88	56	63	83	64	74	97	76	92	68	77	79	77	65	74	78	77	27	52
17Q003799	70	68	80	87	88	64	3	91	75	90	62	88	80	74	73	77	63	73	65	85	75	82	68	81	0	76	85	68	67	102	101	67	74	98	79	89	76	89	73	81	92	4	4	76	53	3	4	74	63
17Q003798	88	86	98	105	106	82	73	111	93	110	80	106	98	92	91	99	81	93	85	103	93	100	88	99	76	0	103	88	85	122	121	87	92	116	97	107	94	107	91	101	110	76	74	94	73	75	74	90	81
SRR4345505	71	93	103	38	41	55	82	46	94	45	85	43	31	65	64	18	54	68	60	40	64	71	61	70	85	103	0	61	64	57	52	60	67	47	30	14	101	44	96	66	29	83	81	69	78	82	81	63	56
17Q002778	54	78	88	63	64	38	67	69	79	68	70	66	56	48	47	57	37	9	43	63	51	56	4	57	68	88	61	0	51	68	79	13	50	74	55	65	86	67	81	59	68	68	66	54	63	67	66	50	39
ERR2382785	37	75	85	68	69	45	64	74	76	73	67	71	61	55	54	60	44	58	50	68	56	61	51	62	67	85	64	51	0	87	82	50	57	79	60	68	83	72	78	62	71	65	63	59	60	64	63	55	46
SRR5684076	90	112	124	59	62	76	101	65	115	64	106	62	48	84	83	51	73	73	77	59	85	92	66	91	102	122	57	68	87	0	71	65	84	58	51	61	122	63	117	87	62	102	102	88	97	99	102	84	75
SRR5762164	89	111	121	56	59	73	100	62	112	61	103	61	47	83	82	46	72	86	76	58	82	89	77	88	101	121	52	79	82	71	0	76	85	69	48	56	119	62	114	82	59	99	99	87	94	98	99	81	74
17Q003552	55	77	87	62	63	37	66	66	78	65	69	65	55	47	46	54	36	20	40	62	50	55	11	56	67	87	60	13	50	65	76	0	49	73	54	64	85	66	80	56	67	65	65	53	60	64	65	49	38
17Q003555	60	82	94	69	70	36	71	75	85	74	76	70	62	34	33	63	33	55	47	67	57	42	50	63	74	92	67	50	57	84	85	49	0	80	61	71	92	71	87	65	72	74	72	58	69	71	72	56	35
SRR5470923	84	106	116	53	38	68	95	35	107	34	98	32	46	78	77	47	67	81	73	51	77	86	74	83	98	116	47	74	79	58	69	73	80	0	45	55	114	35	109	81	58	96	94	82	91	95	94	76	69
SRR5380856	65	87	97	30	35	49	76	40	88	39	79	37	25	59	58	26	48	62	54	34	58	67	55	64	79	97	30	55	60	51	48	54	61	45	0	34	95	38	90	62	37	77	75	63	72	76	75	57	50
SRR5380860	75	97	107	42	45	59	86	50	98	49	89	47	35	69	68	22	58	72	64	44	68	75	65	74	89	107	14	65	68	61	56	64	71	55	34	0	105	48	100	70	33	87	85	73	82	86	85	67	60
SRR15053950	88	30	96	103	104	80	73	109	91	108	22	106	96	90	89	97	79	93	85	103	91	98	86	97	76	94	101	86	83	122	119	85	92	114	95	105	0	107	89	99	108	74	72	94	71	75	72	90	81
SRR12740287	75	99	109	46	29	61	86	30	100	27	91	25	39	71	70	40	60	72	62	42	70	79	67	76	89	107	44	67	72	63	62	66	71	35	38	48	107	0	102	74	51	89	87	73	84	86	87	69	60
ERR3393213	83	81	55	98	99	75	70	104	86	103	73	101	91	85	84	92	74	88	80	98	86	93	81	92	73	91	96	81	78	117	114	80	87	109	90	100	89	102	0	94	103	71	69	89	50	70	69	85	76
ERR2208789	69	91	101	70	71	53	80	74	92	73	83	73	63	63	62	60	52	66	56	70	62	69	57	68	81	101	66	59	62	87	82	56	65	81	62	70	99	74	94	0	73	79	79	67	74	78	79	61	54
SRR6010281	78	98	110	45	48	62	89	53	101	52	92	50	38	70	69	25	59	75	67	47	71	76	68	77	92	110	29	68	71	62	59	67	72	58	37	33	108	51	103	73	0	90	88	76	85	89	88	70	63
17Q003094	70	66	78	85	86	62	3	89	73	88	60	88	78	72	71	77	61	75	65	85	73	80	66	79	4	76	83	68	65	102	99	65	74	96	77	87	74	89	71	79	90	0	2	76	51	3	2	72	63
17Q003095	68	64	76	83	84	60	1	89	71	88	58	86	76	70	69	77	59	73	65	83	71	78	66	77	4	74	81	66	63	102	99	65	72	94	75	85	72	87	69	79	88	2	0	74	51	3	0	70	61
17Q003096	62	86	96	71	72	48	73	77	87	76	78	72	64	58	57	65	47	59	51	69	59	66	54	65	76	94	69	54	59	88	87	53	58	82	63	73	94	73	89	67	76	76	74	0	71	73	74	58	47
2013LSAL01180	65	63	57	80	81	57	52	84	68	83	55	83	73	67	66	72	56	70	60	80	68	75	61	74	53	73	78	63	60	97	94	60	69	91	72	82	71	84	50	74	85	51	51	71	0	50	51	67	58
17Q003090	67	67	77	84	85	61	2	88	74	87	59	85	77	71	70	76	60	72	62	82	72	79	65	78	3	75	82	67	64	99	98	64	71	95	76	86	75	86	70	78	89	3	3	73	50	0	3	71	60
17Q003091	68	64	76	83	84	60	1	89	71	88	58	86	76	70	69	77	59	73	65	83	71	78	66	77	4	74	81	66	63	102	99	65	72	94	75	85	72	87	69	79	88	2	0	74	51	3	0	70	61
17Q002785	60	82	92	65	66	44	71	71	83	70	74	68	58	54	53	59	43	57	49	65	21	62	50	27	74	90	63	50	55	84	81	49	56	76	57	67	90	69	85	61	70	72	70	58	67	71	70	0	45
17Q003093	49	73	83	58	59	1	60	64	74	63	65	59	51	35	34	52	24	44	36	56	46	43	39	52	63	81	56	39	46	75	74	38	35	69	50	60	81	60	76	54	63	63	61	47	58	60	61	45	0
2014LSAL00944	59	81	91	66	67	33	70	70	82	69	73	69	59	11	10	56	32	54	44	66	54	15	45	60	71	91	58	47	52	83	78	44	35	73	58	66	89	70	84	58	69	69	69	57	64	68	69	53	34
SRR10990359	79	27	89	96	95	73	64	102	84	99	21	97	89	83	82	90	72	84	74	94	84	91	79	90	67	85	94	79	76	113	112	78	83	107	88	98	35	96	82	92	101	67	65	85	64	66	65	83	72
EmisB2_5_P5_1	62	86	96	71	72	38	73	77	87	76	78	72	64	16	15	63	37	57	49	69	59	20	52	65	76	94	67	52	57	88	85	51	38	82	63	71	94	73	89	65	74	76	74	60	71	73	74	58	37
DRR236496	27	77	87	70	71	47	66	74	78	73	69	73	63	55	54	62	46	60	50	70	58	61	51	64	67	87	68	53	34	87	84	50	57	81	62	72	85	74	80	64	75	65	65	61	60	64	65	57	48
SRR3475889	55	79	89	26	27	41	66	32	80	31	71	27	19	51	50	20	40	52	44	24	50	59	47	56	69	87	24	47	52	43	42	46	51	37	18	28	87	28	82	54	31	69	67	53	64	66	67	49	40
SRR10037180	77	99	109	46	31	61	88	28	100	27	91	27	39	71	70	38	60	74	64	44	70	79	65	76	89	109	44	67	72	63	60	64	73	35	38	48	107	28	102	72	51	87	87	75	82	86	87	69	62
2015LSAL01384	47	69	79	54	55	27	58	58	70	57	61	57	47	37	36	46	26	42	32	54	42	45	33	48	59	79	52	35	42	71	68	32	39	65	46	56	77	58	72	48	59	57	57	45	52	56	57	41	28
SRR12741647	73	97	107	12	45	59	84	48	98	47	89	45	35	69	68	34	58	70	60	42	68	77	63	74	85	105	40	65	70	57	56	62	69	55	32	44	105	46	100	70	47	85	85	71	80	82	85	67	58
17Q003155	57	79	89	64	65	39	68	70	80	69	71	67	57	49	48	58	38	22	44	64	52	57	15	58	71	89	62	15	52	69	80	14	51	75	56	66	87	68	82	60	69	69	67	55	64	68	67	51	40
17Q003154	70	90	102	77	78	44	81	83	93	82	84	80	70	28	27	71	41	65	57	77	65	34	58	71	84	102	75	58	65	94	93	57	44	88	69	79	100	81	95	73	80	82	80	68	77	81	80	64	45
SRR3476377	74	96	106	41	44	58	85	49	97	48	88	46	30	68	67	35	57	71	63	43	67	76	64	73	88	106	39	64	69	56	55	63	70	54	33	43	104	47	99	71	46	84	84	72	81	85	84	66	59
SRR4281399	67	89	99	34	37	51	78	40	90	39	81	39	27	61	60	20	50	64	54	36	60	67	55	66	79	99	26	57	60	51	46	54	63	47	26	30	97	40	92	60	33	77	77	65	72	76	77	59	52
17Q003153	69	89	101	76	77	43	80	82	92	81	83	79	69	27	26	70	40	64	56	76	64	35	57	70	83	101	74	57	64	93	92	56	43	87	68	78	99	80	94	72	79	81	79	67	76	80	79	63	44
SRR5202353	63	85	95	30	33	47	74	38	86	37	77	35	23	57	56	10	46	60	52	32	56	63	53	62	77	95	14	53	56	49	44	52	59	43	22	18	93	36	88	58	21	75	73	61	70	74	73	55	48
17Q002884	66	66	76	83	84	60	1	89	73	88	58	84	76	70	69	77	59	71	63	81	71	78	66	77	4	74	81	66	63	100	99	65	70	94	75	85	74	85	69	79	88	4	2	72	51	1	2	70	59
2020LSAL00456	69	91	101	76	77	49	80	80	92	79	83	79	69	59	58	68	48	64	54	76	64	67	55	70	81	101	74	57	64	93	90	54	61	87	68	78	99	80	94	70	81	79	79	67	74	78	79	63	50
17Q002881	56	78	88	63	64	30	67	69	79	68	70	66	56	40	39	57	29	51	43	63	51	48	44	57	70	88	61	44	51	82	79	43	42	74	55	65	86	67	81	59	68	68	66	54	63	67	66	50	31
SRR8144673	81	105	115	52	37	67	92	36	106	35	97	31	45	77	76	46	66	78	70	48	76	85	73	82	95	113	50	73	78	69	68	72	77	41	44	54	113	32	108	80	57	95	93	79	90	92	93	75	66
QSC-C3-5-5-NPP	47	69	79	54	55	21	58	58	70	57	61	57	47	21	20	46	20	42	32	54	42	29	33	48	59	79	52	35	42	71	68	32	21	65	46	56	77	58	72	48	59	57	57	45	52	56	57	41	22
SRR11901838	130	154	164	101	84	116	141	75	155	72	146	72	94	126	125	89	115	125	115	97	125	132	120	131	138	162	97	120	125	116	113	119	126	88	93	101	162	79	157	125	104	142	142	128	137	139	142	124	115
ERR2208706	57	79	91	74	73	51	70	78	82	75	73	77	67	59	58	66	48	64	52	74	62	67	55	68	71	91	72	57	52	89	88	54	61	85	66	76	89	76	84	68	77	69	69	65	64	68	69	61	52
SRR5387537	65	87	97	32	35	49	76	40	88	39	79	37	25	59	58	26	48	62	54	34	58	67	55	64	79	97	30	55	60	51	48	54	61	45	24	34	95	38	90	62	37	77	75	63	72	76	75	57	50
ERR2208701	68	92	102	77	78	52	79	81	93	80	84	78	70	62	61	69	51	63	51	75	65	70	56	71	80	100	75	58	65	92	91	55	62	88	69	79	100	79	95	71	82	80	80	66	75	77	80	64	51
SRR11234030	79	25	87	94	95	71	64	100	82	99	19	97	87	81	80	88	70	84	76	94	82	89	77	88	67	85	92	77	74	113	110	76	83	105	86	96	33	98	80	90	99	65	63	85	62	66	63	81	72
QSC-C4-2-4-NPP	52	74	84	59	60	34	63	65	75	64	66	62	52	44	43	53	33	17	39	59	47	52	10	53	66	84	57	10	47	64	75	9	46	70	51	61	82	63	77	55	64	64	62	50	59	63	62	46	35
ERR2208754	52	74	84	59	58	34	63	65	75	62	66	62	52	44	43	53	33	47	37	59	47	52	40	53	66	84	57	40	47	78	75	39	46	70	51	61	82	61	77	55	64	64	62	50	59	63	62	46	35
SRR14011918	83	107	117	74	75	69	94	78	108	77	99	75	67	79	78	66	68	80	70	72	78	87	73	84	95	115	72	75	80	89	88	72	79	85	66	76	115	76	110	80	79	95	95	81	90	92	95	77	68
SRR4434216	59	81	91	66	67	41	70	72	82	71	73	69	59	51	50	60	40	54	42	66	54	59	47	60	73	91	64	47	54	85	82	46	53	77	58	68	89	70	84	60	71	71	69	57	66	70	69	53	42
ERR2689725	51	75	85	60	61	35	62	64	76	63	67	61	53	45	44	52	34	16	36	58	48	53	9	54	63	83	58	11	48	61	74	8	45	71	52	62	83	62	78	54	65	63	63	49	58	60	63	47	34
ERR2174791	58	80	90	63	62	42	69	67	81	64	72	66	56	52	51	55	41	55	43	63	41	60	46	47	70	90	61	48	53	80	77	45	54	74	55	65	88	65	83	57	68	68	68	56	63	67	68	40	43
SRR5387536	68	92	102	33	38	54	79	45	93	42	84	40	30	64	63	31	53	65	55	37	63	72	60	69	82	100	35	60	65	54	53	59	64	50	27	39	100	39	95	67	42	82	80	66	77	79	80	62	53
ERR2136522	49	73	83	56	57	35	60	60	74	59	65	57	49	45	44	48	34	46	34	54	46	53	39	52	61	81	54	41	46	71	70	38	45	67	48	58	81	58	76	48	61	61	61	47	56	58	61	45	34
SRR12741667	75	97	107	44	5	59	86	34	98	33	89	31	37	69	68	38	58	72	64	42	68	77	65	74	89	107	38	65	70	63	60	64	71	35	36	46	105	32	100	72	49	87	85	73	82	86	85	67	60
SRR3981173	63	85	95	30	33	47	74	38	86	37	77	35	23	57	56	24	46	60	52	32	56	65	53	62	77	95	28	53	58	49	46	52	59	43	22	32	93	36	88	60	35	75	73	61	70	74	73	55	48
2021LSAL06136	62	86	96	69	70	48	75	73	87	72	78	72	62	58	57	61	47	57	51	69	25	66	48	31	76	96	67	50	59	86	83	47	60	80	61	71	94	73	89	63	74	74	74	62	69	73	74	22	49
2021LSAL06137	82	102	114	89	90	56	93	93	105	92	96	92	82	54	53	81	53	55	67	89	77	62	46	83	94	114	87	48	77	74	103	45	54	86	81	91	112	93	107	83	92	92	92	80	87	91	92	76	57
2014LSAL01489	72	94	104	79	80	54	83	85	95	84	86	82	72	64	63	73	53	67	59	79	67	72	60	73	86	104	77	60	67	98	95	59	66	90	71	81	102	83	97	75	84	84	82	70	79	83	82	66	55
SRR5704987	66	90	100	33	38	52	77	43	91	42	82	38	28	62	61	27	51	63	55	35	61	68	58	67	80	98	31	58	61	52	49	57	62	48	25	35	98	39	93	63	38	80	78	64	75	77	78	60	51
2013LSAL04772	75	71	61	90	91	67	60	96	76	95	65	93	83	77	76	84	66	80	72	90	78	85	73	84	63	81	88	73	70	109	106	72	79	101	82	92	79	94	54	86	95	61	59	81	42	62	59	77	68
DRR236440	4	76	86	69	70	46	65	75	77	74	68	72	62	56	55	63	45	57	51	69	57	64	50	63	68	86	67	50	33	88	85	51	58	80	61	71	84	73	79	65	74	66	64	60	61	65	64	56	47
DRR236441	8	80	90	73	74	50	69	79	81	78	72	76	66	60	59	67	49	61	55	73	61	68	54	67	72	90	71	54	37	92	89	55	62	84	65	75	88	77	83	69	78	70	68	64	65	69	68	60	51
DRR236442	10	82	92	75	76	52	71	81	83	80	74	78	68	62	61	69	51	63	57	75	63	70	56	69	74	90	73	56	39	94	91	57	64	86	67	77	90	79	85	71	80	72	70	66	67	71	70	60	53
DRR236443	7	79	89	72	73	49	68	78	80	77	71	75	65	59	58	66	48	60	54	72	60	67	53	66	71	89	70	53	36	91	88	54	61	83	64	74	87	76	82	68	77	69	67	63	64	68	67	59	50
DRR236444	9	81	91	74	75	51	70	80	82	79	73	77	67	61	60	68	50	62	56	74	62	69	55	68	73	91	72	55	38	93	90	56	63	85	66	76	89	78	84	70	79	71	69	65	66	70	69	61	52
DRR236445	8	80	90	73	74	50	69	79	81	78	72	76	66	60	59	67	49	61	55	73	61	68	54	67	72	88	71	54	37	92	89	55	62	84	65	75	88	77	83	69	78	70	68	64	65	69	68	58	51
ERR2208767	57	79	89	58	59	41	68	64	80	63	71	61	51	51	50	52	40	54	46	58	50	59	47	56	71	89	56	47	52	77	74	46	53	69	50	60	87	62	82	16	63	69	67	55	64	68	67	49	42
17Q002750	57	77	87	62	63	41	68	68	80	67	71	65	55	49	48	56	38	54	46	62	50	57	47	56	71	89	60	47	52	79	78	46	51	73	54	64	87	66	82	58	65	69	67	55	64	68	67	49	42
DRR236562	22	72	82	65	66	42	61	71	73	70	64	68	58	52	51	59	41	55	47	65	53	60	48	59	64	80	63	48	29	84	81	47	54	76	57	67	80	69	75	61	70	62	60	56	57	61	60	50	43
17Q002752	47	69	79	54	55	29	58	60	70	59	61	57	47	39	38	48	28	42	34	54	42	47	35	48	61	79	52	35	42	73	70	34	41	65	46	56	77	58	72	50	59	59	57	45	54	58	57	41	30
17Q002753	52	74	84	59	60	26	63	65	75	64	66	62	52	26	25	53	25	47	39	59	47	34	40	53	66	84	57	40	47	78	75	39	28	70	51	61	82	63	77	55	64	64	62	50	59	63	62	46	27
ERR1744968	63	87	97	80	81	57	76	86	88	85	79	83	73	67	66	74	56	70	62	80	68	75	63	74	79	97	78	63	58	99	96	62	69	91	72	82	95	84	90	76	85	77	75	71	72	76	75	67	58
ERR1744969	62	86	96	79	80	56	75	85	87	84	78	82	72	66	65	73	55	69	61	79	67	74	62	73	78	96	73	62	57	98	95	61	68	86	71	81	94	83	89	75	84	76	74	70	71	75	74	66	57
SRR5365046	73	95	105	18	43	57	84	48	96	47	87	45	33	67	66	34	56	70	62	42	66	75	63	72	87	105	38	63	68	59	56	62	69	53	30	42	103	46	98	70	45	85	83	71	80	84	83	65	58
17Q002758	52	74	84	59	60	26	63	65	75	64	66	62	52	26	25	53	25	47	39	59	47	34	40	53	66	84	57	40	47	78	75	39	28	70	51	61	82	63	77	55	64	64	62	50	59	63	62	46	27
17Q003801	70	68	78	85	86	62	5	89	75	88	60	88	78	72	71	77	61	75	65	85	73	80	66	79	6	78	79	68	65	102	99	65	74	92	77	87	76	89	71	79	90	4	4	76	51	3	4	72	63
17Q003800	85	81	73	100	101	77	70	106	88	105	75	103	93	87	86	94	76	90	82	100	88	95	83	94	73	91	98	83	80	119	116	82	89	111	92	102	89	104	66	96	105	71	69	91	54	72	69	87	78
17Q003069	86	80	72	101	102	78	71	107	87	106	76	104	94	86	85	95	75	91	83	101	89	94	84	95	74	92	99	84	81	118	117	83	88	112	93	103	90	105	65	97	104	72	70	92	53	73	70	88	79
17Q003068	51	71	83	58	59	33	62	64	74	63	65	61	51	41	40	52	30	46	36	58	46	49	39	52	65	83	56	39	46	75	74	38	43	69	50	60	81	62	76	50	61	63	61	49	58	62	61	45	34
QSC-C4-5-1	56	78	88	63	64	30	67	69	79	68	70	66	56	30	29	57	29	51	43	63	51	38	44	57	70	88	61	44	51	82	79	43	28	74	55	65	86	67	81	59	68	68	66	54	63	67	66	50	31
ERR2174778	50	74	84	43	44	36	63	49	75	48	66	46	36	46	45	37	35	47	41	43	45	54	40	51	66	84	41	40	47	62	59	41	48	54	35	45	82	47	77	49	48	64	62	50	59	63	62	44	37
SRR4345506	65	87	97	28	35	49	76	40	88	39	79	37	25	59	58	26	48	62	54	34	58	67	55	64	79	97	26	55	60	51	48	54	61	41	22	34	95	38	90	62	37	77	75	63	72	76	75	57	50
SRR5808868	76	98	108	45	44	60	87	49	99	48	90	46	38	70	69	39	59	73	65	41	69	78	66	75	90	108	39	66	71	64	61	65	72	50	37	47	106	47	101	73	50	88	86	74	83	87	86	68	61
ERR2382768	77	75	49	92	93	69	64	98	80	97	67	95	85	79	78	86	68	82	74	92	80	87	75	86	67	85	90	75	72	111	108	74	81	103	84	94	83	96	42	88	97	65	63	83	44	64	63	79	70
2021LSAL06146	50	74	84	59	60	34	61	65	75	64	66	60	52	44	43	53	33	15	37	57	47	52	10	53	64	82	57	10	47	62	75	9	44	70	51	61	82	61	77	55	64	64	62	48	59	61	62	46	33
SRR14012017	67	89	99	54	55	51	78	60	90	59	81	57	47	61	60	48	50	64	56	54	60	69	57	66	81	99	52	57	62	73	70	56	63	65	46	56	97	58	92	64	59	79	77	65	74	78	77	59	52
17Q003570	62	84	94	69	70	44	73	75	85	74	76	72	62	54	53	63	43	57	49	69	57	62	50	63	76	94	67	50	57	88	85	49	56	80	61	71	92	73	87	65	74	74	72	60	69	73	72	56	45
2021LSAL06142	86	82	72	101	102	78	71	105	87	104	76	104	94	88	87	93	77	91	81	101	89	96	82	95	72	92	99	84	81	118	115	81	90	112	93	103	90	105	65	95	106	70	70	92	51	71	70	88	79
2021LSAL06141	85	81	71	100	101	77	70	106	86	105	75	103	93	87	86	94	76	90	82	100	88	95	83	94	73	91	98	83	80	119	116	82	89	111	92	102	89	104	64	96	105	71	69	91	52	72	69	87	78
2021LSAL06140	85	81	71	100	101	77	70	104	86	103	75	103	93	87	86	92	76	90	80	100	88	95	81	94	71	91	98	83	80	117	114	80	89	111	92	102	89	104	64	94	105	69	69	91	50	70	69	87	78
17Q002776	53	77	87	62	63	37	66	68	78	67	69	65	55	47	46	56	36	10	42	62	50	55	3	56	69	87	60	3	50	67	78	12	49	73	54	64	85	66	80	58	67	67	65	53	62	66	65	49	38
ERR6040842	91	89	65	106	105	83	78	110	96	107	81	109	99	93	92	96	82	96	84	106	94	99	87	100	79	97	102	89	84	123	118	86	95	117	98	106	97	108	50	98	109	77	77	97	58	76	77	91	84
2014LSAL02741	68	64	60	83	84	60	53	89	69	88	58	86	76	70	69	77	59	73	65	83	71	78	66	77	56	70	81	66	63	102	99	65	72	94	75	85	72	87	53	79	88	54	52	74	21	55	52	70	61
SRR3488740	68	90	100	35	38	52	79	43	91	42	82	40	18	62	61	29	51	65	57	37	61	70	58	67	82	100	33	58	63	50	49	57	64	48	27	37	98	41	93	65	40	80	78	66	75	79	78	60	53
SRR14011913	75	97	107	64	63	59	86	70	98	67	89	67	57	69	68	58	58	72	62	64	68	77	65	74	89	107	62	65	70	83	80	64	71	75	56	66	105	66	100	72	69	87	85	73	82	86	85	67	60
SRR5044957	55	77	87	44	45	39	66	50	78	49	69	47	37	49	48	38	38	52	44	44	48	57	45	54	69	87	42	45	50	63	60	44	51	55	36	46	85	48	80	52	49	67	65	53	62	66	65	47	40
ERR2174852	61	61	71	76	77	53	50	80	62	79	55	79	69	63	62	68	52	66	56	76	64	71	57	70	51	71	74	59	56	93	90	56	65	87	68	78	69	80	64	70	81	49	49	67	44	50	49	63	54
ERR2174853	105	107	119	122	123	99	94	128	110	127	101	123	115	109	108	116	98	110	102	120	110	117	105	116	97	115	120	105	102	139	138	104	109	133	114	124	115	124	112	118	127	97	95	111	94	96	95	109	98
ERR2174850	45	67	77	52	51	27	56	56	68	53	59	55	45	37	36	44	26	40	26	52	40	45	31	46	57	77	50	33	40	69	66	30	39	63	44	54	75	54	70	46	57	55	55	43	50	54	55	39	28
ERR2174851	43	67	77	60	61	37	56	64	68	63	59	63	53	47	46	52	36	50	40	60	48	55	41	54	57	77	58	43	38	77	74	40	49	71	52	62	75	64	70	54	65	55	55	51	50	54	55	47	38
DRR236479	78	102	112	69	68	64	89	73	103	70	94	70	62	74	73	59	63	73	63	67	73	82	68	79	86	108	67	68	75	84	83	67	74	80	61	71	110	69	105	73	74	90	90	76	85	87	90	70	63
DRR236478	20	70	80	61	62	40	59	67	71	66	62	64	54	50	49	55	39	53	45	61	51	58	46	57	62	80	59	46	27	80	77	45	52	72	53	63	78	65	73	59	66	60	58	54	55	59	58	50	41
ERR2174854	49	71	81	50	51	33	60	54	72	53	63	53	43	43	42	42	32	46	36	50	42	51	37	48	61	79	48	39	44	67	64	36	45	61	42	52	79	54	74	42	55	59	59	47	54	58	59	39	34
SRR15051718	73	95	105	42	5	57	84	32	96	31	87	29	35	67	66	36	56	70	62	40	66	75	63	72	87	105	40	63	68	61	58	62	69	37	34	44	103	30	98	70	47	85	83	71	80	84	83	65	58
SRR5824268	57	79	89	64	65	39	68	70	80	69	71	67	57	49	48	58	38	52	40	64	52	57	45	58	71	89	62	45	52	83	80	44	51	75	56	66	87	68	82	60	69	69	67	55	64	68	67	51	40
17Q003076	74	96	106	43	42	58	85	47	97	46	88	44	36	68	67	37	57	71	63	39	67	76	64	73	88	106	41	64	69	62	59	63	70	52	35	45	104	45	99	71	46	86	84	72	81	85	84	66	59
17Q002764	52	76	86	61	62	36	65	67	77	66	68	64	54	46	45	55	35	9	41	61	49	54	2	55	68	86	59	2	49	66	77	11	48	72	53	63	84	65	79	57	66	66	64	52	61	65	64	48	37
17Q003074	85	81	71	100	101	77	70	106	86	105	75	103	93	87	86	94	76	90	82	100	88	95	83	94	73	91	98	83	80	119	116	82	89	111	92	102	89	104	64	96	105	71	69	91	52	72	69	87	78
17Q003075	87	83	73	102	103	79	72	108	88	107	77	105	95	89	88	96	78	92	84	102	90	97	85	96	75	93	96	85	82	121	118	84	91	109	94	104	91	106	66	98	107	73	71	93	54	74	71	89	80
17Q003072	85	81	71	100	101	77	70	104	86	103	75	103	93	87	86	92	76	90	80	100	88	95	81	94	71	91	98	83	80	117	114	80	89	111	92	102	89	104	64	94	105	69	69	91	50	70	69	87	78
17Q003795	87	83	95	102	103	79	72	108	90	107	77	105	95	89	88	96	78	92	84	102	90	97	85	96	75	3	100	85	82	121	118	84	91	113	94	104	91	106	88	98	107	73	71	93	70	74	71	89	80
17Q003070	84	80	70	99	100	76	69	105	85	104	74	102	92	86	85	93	75	89	81	99	87	94	82	93	72	90	97	82	79	118	115	81	88	110	91	101	88	103	63	95	104	70	68	90	51	71	68	86	77
17Q003071	84	80	70	99	100	76	69	105	85	104	74	102	92	86	85	93	75	89	81	99	87	94	82	93	72	90	97	82	79	118	115	81	88	110	91	101	88	103	63	95	104	70	68	90	51	71	68	86	77
SRR5311427	64	86	96	31	34	48	75	37	87	36	78	36	22	58	57	23	47	61	51	33	57	66	52	63	76	96	29	54	59	46	43	51	60	44	23	33	94	37	89	59	36	74	74	62	69	73	74	56	49
ERR2174892	97	99	109	114	115	91	86	118	100	117	93	115	107	99	98	106	90	102	92	112	102	107	95	108	87	107	112	97	94	129	128	94	99	125	106	116	107	116	102	108	119	87	87	103	82	86	87	101	90
SRR5380859	69	91	101	36	39	53	80	44	92	43	83	41	25	63	62	30	52	66	58	38	62	71	59	68	83	101	30	59	64	51	50	58	65	45	28	38	99	42	94	66	41	81	79	67	76	80	79	61	54
DRR236578	6	80	90	73	74	50	67	79	81	78	72	74	66	60	59	67	49	59	53	71	61	68	54	67	70	88	71	54	37	90	89	55	60	84	65	75	88	75	83	69	78	70	68	62	65	67	68	60	49
DRR236579	10	84	94	77	78	54	71	81	85	80	76	78	70	64	63	69	53	63	55	75	65	72	56	71	72	92	75	58	41	92	91	57	64	88	69	79	92	79	87	71	82	72	72	66	67	69	72	64	53
ERR1744971	66	90	100	83	84	60	79	87	91	86	82	86	76	70	69	75	59	73	63	83	71	78	64	77	80	100	81	66	61	100	97	63	72	94	75	85	98	87	93	77	88	78	78	74	73	77	78	70	61
ERR1744970	65	91	101	84	83	61	78	88	92	85	83	85	77	71	70	76	60	72	60	82	72	79	65	78	79	99	82	67	62	99	98	64	71	95	76	86	99	84	94	78	89	79	79	73	74	76	79	71	60
ERR2382792	49	71	81	56	57	31	60	62	72	61	63	59	49	41	40	50	30	44	36	56	44	49	37	50	63	81	54	37	44	75	72	36	43	67	48	58	79	60	74	52	61	61	59	47	56	60	59	43	32
DRR236585	32	82	92	75	76	52	71	81	83	80	74	78	68	62	61	69	51	65	57	75	63	70	58	69	74	92	73	58	39	94	91	57	64	86	67	77	90	79	85	69	80	72	70	66	67	71	70	62	53
ERR2382790	83	81	55	98	97	75	70	102	86	99	73	101	91	85	84	90	74	88	76	98	86	93	79	92	71	91	96	81	78	115	112	78	87	109	90	100	89	100	46	92	103	69	69	89	48	68	69	85	76
ERR2136512	100	96	56	115	116	92	87	121	103	120	88	118	108	102	101	109	91	105	97	115	103	110	98	109	90	108	113	98	95	134	131	97	104	126	107	117	104	119	65	111	120	88	86	106	67	87	86	102	93
SRR3184350	75	97	107	38	45	59	86	50	98	49	89	47	35	69	68	36	58	72	64	44	68	77	65	74	89	107	40	65	70	61	58	64	71	55	32	44	105	48	100	72	47	87	85	73	82	86	85	67	60
ERR3393164	50	72	82	57	58	32	61	63	73	62	64	60	50	42	41	51	31	23	37	57	45	50	16	51	64	82	55	16	45	62	73	15	44	68	49	59	80	61	75	53	62	62	60	48	57	61	60	44	33
ERR3393165	56	80	90	59	60	42	67	63	81	62	72	60	52	52	51	51	41	53	43	57	51	60	46	57	68	88	57	48	53	74	73	45	52	70	51	61	88	61	83	51	64	68	68	54	63	65	68	50	41
2021LSAL06151	56	94	104	87	88	64	83	93	95	92	86	90	80	74	73	81	63	77	69	87	75	82	70	81	86	104	85	70	51	106	103	69	76	98	79	89	102	91	97	83	92	84	82	78	79	83	82	74	65
ERR2382798	88	86	80	103	104	80	75	109	91	108	78	106	96	90	89	97	79	93	85	103	91	98	86	97	78	96	101	86	83	122	119	85	92	114	95	105	94	107	73	97	108	76	74	94	55	75	74	90	81
17Q003567	68	64	76	83	84	60	1	89	71	88	58	86	76	70	69	77	59	73	65	83	71	78	66	77	4	74	81	66	63	102	99	65	72	94	75	85	72	87	69	79	88	2	0	74	51	3	0	70	61
2021LSAL06154	78	100	110	85	86	62	89	91	101	90	92	88	78	72	71	79	61	75	67	85	73	80	68	79	92	110	83	68	73	104	101	67	74	96	77	87	108	89	103	81	90	90	88	46	83	89	88	72	63
2021LSAL06155	99	95	85	114	115	91	84	120	100	119	89	117	107	101	100	108	90	104	96	114	102	109	97	108	87	105	112	97	94	133	130	96	103	125	106	116	103	118	78	110	119	85	83	105	66	86	83	101	92
2021LSAL06156	99	95	85	114	115	91	84	120	100	119	89	117	107	101	100	108	90	104	96	114	102	109	97	108	87	105	112	97	94	133	130	96	103	125	106	116	103	118	78	110	119	85	83	105	66	86	83	101	92
17Q003563	44	82	92	75	76	52	71	81	83	80	74	78	68	62	61	69	51	65	57	75	63	70	58	69	74	92	73	58	29	94	91	57	64	86	67	77	90	79	85	71	80	72	70	66	67	71	70	62	53
ERR2174801	44	66	76	51	50	26	55	55	67	52	58	54	44	36	35	43	25	39	27	51	39	44	30	45	56	76	49	32	39	68	65	29	38	62	43	53	74	53	69	45	56	54	54	42	49	53	54	38	27
18Q000196	62	84	94	69	70	36	73	73	85	72	76	72	62	14	13	61	35	57	47	69	57	22	48	63	74	94	67	50	57	86	83	47	38	80	61	71	92	73	87	63	74	72	72	60	67	71	72	56	37
QSC-B4-6-5	53	75	85	60	61	35	64	66	76	65	67	63	53	45	44	54	34	48	38	60	48	53	41	54	67	85	58	41	48	79	76	40	47	71	52	62	83	64	78	52	65	65	63	51	60	64	63	47	36
DRR236575	8	80	90	73	74	50	69	79	81	78	72	76	66	60	59	67	49	61	55	73	61	68	54	67	72	90	71	54	37	92	89	55	62	84	65	75	88	77	83	69	78	70	68	64	65	69	68	60	51
ERR4775371	60	84	94	77	78	54	73	83	85	82	76	80	70	64	63	71	53	67	59	77	65	72	60	71	76	94	75	60	55	96	93	59	66	88	69	79	92	81	87	73	82	74	72	68	69	73	72	64	55
ERR2174810	77	81	91	92	91	69	70	96	68	93	73	95	85	79	78	84	68	82	70	92	80	87	73	86	71	91	86	75	72	109	106	72	81	99	84	94	89	94	84	86	97	69	69	83	64	68	69	79	70
SRR11434850	44	66	76	51	52	26	55	55	67	54	58	54	44	36	35	43	25	39	27	51	39	44	30	45	56	76	45	32	39	68	65	29	38	58	43	53	74	55	69	45	56	54	54	42	49	53	54	38	27
SRR5093739	78	100	110	47	46	62	89	51	101	50	92	48	40	72	71	41	61	75	67	45	71	80	68	77	92	110	45	68	73	66	63	67	74	56	39	49	108	49	103	75	52	90	88	76	85	89	88	70	63
ERR2208779	54	80	90	73	74	50	67	77	81	76	72	74	66	60	59	65	49	61	51	71	61	68	54	67	68	88	71	56	51	88	87	53	60	84	65	75	88	75	83	67	78	68	68	62	63	65	68	60	49
DRR236580	8	82	92	75	76	52	69	81	83	80	74	76	68	62	61	69	51	61	55	73	63	70	56	69	72	90	73	56	39	92	91	57	62	86	67	77	90	77	85	71	80	72	70	64	67	69	70	62	51
ERR2136524	55	77	87	56	55	39	66	62	78	59	69	59	49	49	48	50	38	52	42	56	48	57	45	54	69	87	54	45	50	75	72	44	51	67	48	58	85	58	80	50	61	67	65	53	62	66	65	47	40
ERR2136525	96	94	68	111	110	88	83	117	99	114	86	114	104	98	97	105	87	101	91	111	99	106	94	105	86	104	109	94	91	130	127	93	100	122	103	113	102	113	59	107	116	84	82	102	61	83	82	98	89
ERR2136520	65	89	99	72	73	51	76	76	90	75	81	73	65	61	60	64	50	62	52	70	56	69	55	62	77	97	70	57	62	87	86	54	61	83	64	74	97	74	92	66	77	77	77	63	72	74	77	55	50
DRR236583	10	70	80	63	64	40	59	69	71	68	62	66	56	50	49	57	39	53	45	63	51	58	46	57	62	80	61	46	27	82	79	45	52	74	55	65	78	67	73	59	68	60	58	54	55	59	58	50	41
2020LSAL00892	81	79	71	98	99	75	66	102	86	101	73	99	91	85	84	90	74	86	76	96	86	93	79	92	67	87	96	81	78	113	112	78	85	109	90	100	87	100	64	92	103	67	67	87	50	66	67	85	74
SRR11434824	42	64	74	49	48	24	53	55	65	52	56	52	42	34	33	43	23	37	25	49	37	42	30	43	56	74	47	30	37	68	65	29	36	60	41	51	72	51	67	45	54	54	52	40	49	53	52	36	25
DRR236576	14	86	96	79	80	56	75	83	87	82	78	82	72	66	65	71	55	67	59	79	67	74	58	73	76	96	77	60	43	96	93	59	68	90	71	81	94	83	89	73	84	74	74	70	69	73	74	66	57
ERR2136514	60	84	94	63	62	46	71	69	85	66	76	64	56	56	55	57	45	57	47	61	55	64	52	61	74	92	61	52	57	80	79	51	56	74	55	65	92	63	87	57	68	74	72	58	69	71	72	54	45
SRR5801109	79	103	113	50	47	65	90	54	104	51	95	49	43	75	74	44	64	76	66	44	74	83	71	80	93	111	48	71	76	67	66	70	75	59	42	52	111	48	106	78	53	93	91	77	88	90	91	73	64
SRR11234048	77	23	85	92	93	69	62	98	80	97	17	95	85	79	78	86	68	82	74	92	80	87	75	86	65	83	90	75	72	111	108	74	81	103	84	94	31	96	78	88	97	63	61	83	60	64	61	79	70
2015LSAL02584	54	76	86	61	62	28	65	67	77	66	68	64	54	38	37	55	27	49	41	61	49	46	42	55	68	86	59	42	49	79	77	41	40	72	53	63	84	65	79	57	66	66	64	52	61	65	64	48	29
SRR3954065	70	92	102	37	40	54	81	43	93	42	84	42	30	64	63	29	53	67	57	39	63	72	58	69	82	102	35	60	65	54	51	57	66	50	29	39	100	43	95	65	42	80	80	68	75	79	80	62	55
17Q002738	80	102	112	87	88	62	91	91	103	90	94	90	80	72	71	77	61	75	63	87	75	78	66	81	92	112	83	68	73	104	99	65	74	98	79	87	110	91	105	79	90	90	90	78	85	89	90	74	63
17Q002739	76	98	108	83	84	58	87	89	99	88	90	86	76	68	67	75	57	71	61	83	71	74	64	77	90	108	79	64	69	102	97	63	70	94	75	83	106	87	101	77	86	88	86	74	83	87	86	70	59
SRR5251584	77	99	109	44	47	61	88	52	100	51	91	49	37	71	70	38	60	74	66	46	70	79	67	76	91	109	42	67	72	63	60	66	73	57	36	46	107	50	102	74	49	89	87	75	84	88	87	69	62
17Q002732	61	83	93	68	69	41	72	74	84	73	75	71	61	51	50	62	40	56	48	68	56	59	49	62	75	93	66	49	56	87	84	48	53	79	60	70	91	72	86	64	73	73	71	59	68	72	71	55	42
DRR236584	18	76	86	69	70	46	65	75	77	74	68	72	62	56	55	63	45	59	51	69	57	64	52	63	68	84	67	52	33	88	85	51	58	80	61	71	84	73	79	65	74	66	64	60	61	65	64	54	47
2020LSAL03808	94	90	82	109	110	86	79	115	97	114	84	112	102	96	95	103	85	99	91	109	97	104	92	103	82	100	107	92	89	128	125	91	98	120	101	111	98	113	75	105	114	80	78	100	63	81	78	96	87
17Q002731	64	86	96	71	72	44	75	75	87	74	78	74	64	54	53	63	43	59	49	71	59	62	50	65	76	96	69	52	59	88	85	49	56	82	63	73	94	75	89	65	76	74	74	62	69	73	74	58	45
DRR236581	9	83	93	76	77	53	70	80	84	79	75	77	69	63	62	68	52	62	54	74	64	71	55	70	71	91	74	57	40	91	90	56	63	87	68	78	91	78	86	70	81	71	71	65	66	68	71	63	52
17Q002737	48	86	96	79	80	56	75	85	87	84	78	82	72	66	65	73	55	69	61	79	67	74	62	73	78	96	77	62	43	98	95	61	68	90	71	81	94	83	89	75	84	76	74	70	71	75	74	66	57
17Q002734	66	62	72	81	82	58	39	85	67	84	56	84	74	68	67	73	57	69	61	81	69	76	62	75	38	72	79	62	61	98	95	61	70	92	73	83	70	85	65	75	86	38	38	72	45	39	38	68	59
DRR236582	19	77	87	70	71	47	66	76	78	75	69	73	63	57	56	64	46	60	52	70	58	65	53	64	69	85	68	53	34	89	86	52	59	81	62	72	85	74	80	66	75	67	65	61	62	66	65	55	48
SRR5514422	80	102	112	47	50	64	91	53	103	52	94	52	38	74	73	39	63	77	67	49	73	82	68	79	92	112	45	70	75	62	59	67	76	60	39	49	110	53	105	75	52	90	90	78	85	89	90	72	65
17Q002438	91	87	77	106	107	83	76	112	92	111	81	109	99	93	92	100	82	94	88	106	94	101	89	100	77	97	104	87	86	125	122	88	95	117	98	108	95	110	70	102	111	77	75	97	58	78	75	93	84
2020LSAL06102	68	90	100	75	76	52	79	79	91	78	82	78	68	62	61	65	51	65	55	75	63	68	56	69	80	100	71	58	61	92	87	55	64	86	67	75	98	79	93	67	78	78	78	46	73	77	78	62	53
DRR236577	7	79	89	72	73	49	68	78	80	77	71	75	65	59	58	66	48	60	54	72	60	67	53	66	71	89	70	53	36	91	88	54	61	83	64	74	87	76	82	68	77	69	67	63	64	68	67	59	50
17Q002437	66	86	98	73	74	40	77	79	89	78	80	76	66	48	47	67	37	61	53	73	61	56	54	67	80	98	71	54	61	90	89	53	50	84	65	75	96	77	91	69	76	78	76	64	73	77	76	60	41
17Q002436	61	83	93	68	69	35	72	74	84	73	75	71	61	45	44	62	34	56	48	68	56	53	49	62	75	93	66	49	56	87	84	48	47	79	60	70	91	72	86	64	73	73	71	59	68	72	71	55	36
ERR2208689	51	75	85	60	61	35	62	66	76	65	67	61	53	45	44	52	34	46	36	58	48	51	41	54	65	83	56	41	46	77	74	40	45	71	52	60	83	62	78	54	63	65	63	49	60	62	63	47	34
2018LSAL04312	71	93	105	80	81	57	82	84	96	83	87	81	73	65	64	72	54	68	58	78	68	73	61	74	83	103	78	63	68	77	94	60	65	77	72	82	103	82	98	74	83	83	83	39	78	80	83	67	56
DRR236574	18	78	88	71	72	48	65	75	79	74	70	72	64	58	57	63	47	59	49	69	59	66	52	65	66	84	69	54	35	86	85	51	58	82	63	73	86	73	81	65	76	66	66	60	61	63	66	56	47
ERR2689737	54	80	90	73	74	50	69	77	81	76	72	76	66	60	59	65	49	61	53	73	61	68	52	67	70	90	71	54	51	90	87	53	62	84	65	75	88	77	83	67	78	68	68	64	63	67	68	60	51
SRR8767043	68	92	102	39	24	54	79	15	93	14	84	6	32	64	63	33	53	65	57	35	63	72	60	69	82	100	37	60	65	56	55	59	64	26	31	41	100	19	95	67	44	82	80	66	77	79	80	62	53
2020LSAL03810	94	90	82	109	110	86	79	115	97	114	84	112	102	96	95	103	85	99	91	109	97	104	92	103	82	100	107	92	89	128	125	91	98	120	101	111	98	113	75	105	114	80	78	100	63	81	78	96	87
ERR2208793	56	78	88	63	64	38	67	67	79	66	70	66	56	48	47	55	37	51	39	63	51	56	42	57	68	88	61	44	51	80	77	41	50	74	55	65	86	67	81	57	68	66	66	54	61	65	66	50	39
17Q002767	57	79	89	64	65	39	68	70	80	69	71	67	57	49	48	58	38	52	40	64	52	55	45	58	71	89	62	45	52	83	80	44	51	73	56	66	87	68	82	60	69	69	67	55	64	68	67	51	40
ERR2136537	88	84	44	103	104	80	75	107	91	106	76	106	96	90	89	95	79	93	83	103	91	98	84	97	76	96	101	86	83	120	117	83	92	114	95	105	92	107	53	97	108	74	74	94	53	73	74	90	81
SRR3667090	85	105	117	52	55	69	96	58	108	57	99	57	41	77	76	44	66	68	72	54	78	85	59	84	97	117	50	61	80	15	64	58	79	51	44	54	115	58	110	80	55	95	95	83	90	94	95	77	70
ERR2136535	92	88	48	107	108	84	77	113	93	112	82	110	100	94	93	101	83	97	89	107	95	102	90	101	80	98	105	90	87	126	123	89	96	118	99	109	96	111	57	103	112	78	76	98	59	79	76	94	85
17Q002766	60	82	92	67	68	42	71	73	83	72	74	70	60	52	51	59	41	55	47	67	55	58	48	61	74	92	63	48	53	86	81	47	54	78	59	67	90	71	85	61	70	72	70	58	67	71	70	54	43
ERR2136533	97	95	69	112	111	89	84	118	100	115	87	115	105	99	98	106	88	102	92	112	100	107	95	106	87	105	110	95	92	131	128	94	101	123	104	114	103	114	60	108	117	85	83	103	62	84	83	99	90
ERR2136531	85	85	59	102	103	79	72	106	90	105	77	103	95	89	88	92	78	90	80	100	90	97	83	96	71	93	100	85	82	117	116	82	89	113	94	104	93	104	44	96	107	73	73	91	52	70	73	89	78
ERR2136530	55	79	89	58	57	41	66	62	80	59	71	59	51	51	50	48	40	52	40	56	50	59	45	56	65	87	56	47	52	73	72	44	51	69	50	60	87	58	82	50	63	67	67	53	62	64	67	49	40
DRR236570	6	76	88	71	72	48	67	75	79	74	70	74	64	56	55	63	45	59	51	71	59	64	50	65	68	88	69	52	35	86	85	51	58	82	63	73	86	75	81	65	74	66	66	62	61	65	66	58	49
SRR10990250	77	101	111	48	33	63	88	20	102	23	93	19	41	73	72	42	62	74	66	44	72	81	69	78	91	109	46	69	74	65	64	68	73	35	40	50	109	28	104	76	53	91	89	75	86	88	89	71	62
17Q003073	84	80	70	99	100	76	69	105	85	104	74	102	92	86	85	93	75	89	81	99	87	94	82	93	72	90	97	82	79	118	115	81	88	110	91	101	88	103	63	95	104	70	68	90	51	71	68	86	77
EmisB2_5_P5_2	64	86	96	71	72	38	75	75	87	74	78	74	64	16	15	61	37	59	49	71	59	20	50	65	76	96	67	52	57	88	83	49	40	82	63	71	94	75	89	63	74	74	74	62	69	73	74	58	39
SRR11434828	44	66	76	51	52	26	55	55	67	54	58	54	44	36	35	43	25	39	27	51	39	44	30	45	56	76	45	32	39	68	65	29	38	58	43	53	74	55	69	45	56	54	54	42	49	53	54	38	27
2021LSAL06138	82	102	114	89	90	56	93	95	105	94	96	92	82	54	53	83	53	55	69	89	77	62	48	83	96	114	87	48	77	76	105	47	54	86	81	91	112	93	107	85	92	94	92	80	89	93	92	76	57
2021LSAL06139	85	81	71	100	101	77	70	104	86	103	75	103	93	87	86	92	76	90	80	100	88	95	81	94	71	91	98	83	80	117	114	80	89	111	92	102	89	104	64	94	105	69	69	91	50	70	69	87	78
2014LSAL03021	78	74	64	93	94	70	63	99	79	98	68	96	86	80	79	87	69	83	75	93	81	88	76	87	66	84	91	76	73	112	109	75	82	104	85	95	82	97	57	89	98	64	62	84	45	65	62	80	71
17Q002748	59	81	91	66	67	41	70	72	82	71	73	69	59	51	50	60	40	54	46	66	54	59	47	60	73	91	64	47	54	85	82	46	53	77	58	68	89	70	84	62	71	71	69	57	66	70	69	53	42
QSC-C4-1-1-NPP	88	86	76	105	106	82	75	111	93	110	80	106	98	90	89	99	79	93	85	103	93	98	88	99	78	96	103	88	85	120	121	87	90	116	97	107	96	107	69	101	108	78	76	94	57	75	76	92	81
SRR11434823	40	64	74	49	50	24	51	55	65	54	56	50	42	34	33	43	23	35	25	47	37	42	30	43	54	72	47	30	37	66	65	29	34	60	41	51	72	51	67	45	54	54	52	38	49	51	52	36	23
DRR236573	10	82	92	75	76	52	71	79	83	78	74	78	68	62	61	67	51	63	55	75	63	70	54	69	72	92	73	56	39	92	89	55	64	86	67	77	90	79	85	69	80	70	70	66	65	69	70	62	53
17Q002743	51	89	99	82	83	59	78	86	90	85	81	85	75	69	68	74	58	72	62	82	70	77	63	76	79	99	80	65	46	99	96	62	71	93	74	84	97	86	92	76	87	77	77	73	72	76	77	69	60
17Q002742	77	99	109	84	85	59	88	90	100	89	91	87	77	69	68	76	58	72	62	84	72	75	65	78	91	109	80	65	70	103	98	64	71	95	76	84	107	88	102	78	87	89	87	75	84	88	87	71	60
17Q002741	75	99	109	84	85	59	86	90	100	89	91	85	77	69	68	76	58	70	60	82	72	75	65	78	89	107	80	65	70	101	98	64	69	95	76	84	107	86	102	78	87	89	87	73	84	86	87	71	58
17Q002740	50	86	98	81	82	58	77	85	89	84	80	84	74	66	65	73	55	71	61	81	69	74	62	75	78	98	79	64	45	96	95	61	68	92	73	83	96	85	91	75	84	76	76	72	71	75	76	68	59
SRR6007332	77	99	109	24	47	61	88	52	100	51	91	49	37	71	70	38	60	74	66	46	70	79	67	76	91	109	42	67	72	63	60	66	73	57	34	46	107	50	102	74	49	89	87	75	84	88	87	69	62
DRR236571	4	76	86	69	70	46	65	75	77	74	68	72	62	56	55	63	45	57	51	69	57	64	50	63	68	86	67	50	33	88	85	51	58	80	61	71	84	73	79	65	74	66	64	60	61	65	64	56	47
2015LSAL00287	48	70	80	55	56	22	59	59	71	58	62	58	48	22	21	47	21	43	33	55	43	30	34	49	60	80	53	36	43	72	69	33	22	66	47	57	78	59	73	49	60	58	58	46	53	57	58	42	23
ERR3393336	64	88	98	81	82	58	77	87	89	86	80	84	74	68	67	75	57	71	63	81	69	76	64	75	80	98	79	64	59	100	97	63	70	92	73	83	96	85	91	77	86	78	76	72	73	77	76	66	59
ERR3415697	91	105	115	106	107	83	94	110	106	109	97	109	99	93	92	98	82	96	86	106	94	101	87	100	95	115	104	89	86	123	120	86	95	117	98	108	113	110	108	100	111	93	93	97	88	92	93	93	84
ERR2382775	39	79	89	72	73	49	66	76	80	75	71	73	65	59	58	62	48	60	50	70	60	65	53	66	67	87	64	55	6	87	84	52	59	79	64	72	87	74	82	64	75	67	67	61	62	64	67	59	48
ERR2382776	54	76	86	55	56	38	65	59	77	58	68	58	48	48	47	47	37	51	41	55	47	56	42	53	66	86	53	44	49	72	69	41	50	66	47	57	84	59	79	47	60	64	64	52	59	63	64	46	39
SRR6042804	86	108	118	55	52	70	97	57	109	54	100	56	48	80	79	47	69	83	71	53	79	88	74	85	98	118	53	76	81	72	69	73	82	64	47	57	116	55	111	81	60	96	96	84	91	95	96	78	71
ERR2382770	40	78	88	71	72	48	67	77	79	76	70	74	64	58	57	63	47	61	53	71	59	64	54	65	70	88	67	54	7	90	85	53	60	82	63	71	86	75	81	65	74	68	66	62	63	67	66	58	49
ERR2382771	78	78	52	95	96	72	65	101	83	100	70	96	88	82	81	87	71	83	75	93	83	88	78	89	68	86	91	78	73	112	109	77	82	106	87	95	84	97	39	89	98	68	66	84	47	65	66	82	71
SRR6042800	69	91	101	36	39	53	80	42	92	41	83	41	27	63	62	28	52	66	56	38	62	71	57	68	81	101	34	59	64	51	48	56	65	49	28	38	99	42	94	64	41	79	79	67	74	78	79	61	54
DRR236481	26	78	88	71	72	48	65	77	79	76	70	72	64	56	55	65	47	59	51	69	59	64	54	65	68	84	69	54	35	88	87	53	56	82	63	73	86	73	81	67	76	68	66	60	63	65	66	56	47
SRR3402071	62	84	94	27	32	46	73	35	85	34	76	34	22	56	55	21	45	59	49	31	55	64	50	61	74	94	27	52	57	46	43	49	58	42	19	31	92	35	87	57	34	72	72	60	67	71	72	54	47
SRR11434844	41	63	73	48	49	23	52	54	64	53	55	51	41	33	32	42	22	36	26	48	36	41	29	42	55	73	46	29	36	67	64	28	35	59	40	50	71	52	66	44	53	53	51	39	48	52	51	35	24
17Q002798	63	87	97	72	73	47	74	78	88	77	79	73	65	57	56	66	46	58	50	70	60	65	53	66	77	95	70	53	60	89	88	52	57	83	64	74	95	74	90	66	77	77	75	61	72	74	75	59	46
ERR1744967	65	89	99	82	83	59	78	86	90	85	81	85	75	69	68	74	58	72	62	82	70	77	63	76	79	99	76	65	60	99	96	62	71	89	74	84	97	86	92	76	87	77	77	73	72	76	77	69	60
2014LSAL02131	57	79	89	50	51	41	68	54	80	53	71	53	43	51	50	42	40	54	44	50	50	59	45	56	69	89	48	47	52	67	64	44	53	61	42	52	87	54	82	52	55	67	67	55	62	66	67	49	42
ERR2174786	53	75	85	60	61	35	64	66	76	65	67	63	53	45	44	54	34	48	40	60	48	53	41	54	67	85	58	41	48	79	76	40	47	71	52	62	83	64	78	56	65	65	63	51	60	64	63	47	36
17Q002795	64	86	96	71	72	46	75	77	87	76	78	74	64	56	55	65	45	59	51	71	59	64	52	65	78	96	69	52	59	90	87	51	58	82	63	73	94	75	89	67	76	76	74	62	71	75	74	58	47
17Q002796	51	75	87	70	71	47	62	76	76	75	69	71	63	57	56	64	46	58	50	68	58	65	53	64	65	83	68	53	48	87	86	52	57	81	62	72	83	72	80	66	75	65	63	59	62	64	63	57	46
ERR2174782	63	87	97	58	59	49	74	62	88	61	79	59	51	55	54	50	48	60	50	56	58	63	53	64	75	95	56	55	60	73	72	52	59	69	50	60	95	60	90	60	62	75	75	61	70	72	75	57	48
SRR5480977	70	92	102	37	40	54	81	43	93	42	84	42	28	64	63	29	53	67	57	39	63	72	58	69	82	102	31	60	65	52	49	57	66	46	29	39	100	43	95	65	42	80	80	68	75	79	80	62	55
ERR2689733	53	77	87	62	63	37	64	66	78	65	69	63	55	47	46	54	36	18	38	60	50	55	11	56	65	85	60	13	50	63	76	10	47	73	54	64	85	64	80	56	67	65	65	51	60	62	65	49	36
ERR1744972	67	89	99	68	67	51	78	72	90	69	81	71	61	61	60	60	50	64	52	68	60	69	55	66	79	99	66	57	62	85	82	54	63	79	60	70	97	70	92	26	73	77	77	65	72	76	77	59	52
DRR236572	4	78	88	71	72	48	65	77	79	76	70	72	64	58	57	65	47	57	51	69	59	66	52	65	68	86	69	52	35	88	87	53	58	82	63	73	86	73	81	67	76	68	66	60	63	65	66	58	47
ERR3393392	91	87	99	106	107	83	64	112	94	111	81	109	99	93	92	100	82	94	88	106	94	101	89	100	65	97	104	87	86	125	122	88	95	117	98	108	95	110	92	102	111	65	63	97	74	66	63	93	84
17Q004301	68	92	102	85	86	62	81	91	93	90	84	88	78	72	71	79	61	75	67	85	73	80	68	79	84	102	83	68	63	104	101	67	74	96	77	87	100	89	95	81	88	82	80	76	77	81	80	72	63
17Q004300	65	87	97	72	73	47	76	78	88	77	79	75	65	57	56	66	46	30	52	72	60	65	23	66	79	97	70	23	60	77	88	22	59	83	64	74	95	76	90	68	77	77	75	63	72	76	75	59	48
ERR5443072	112	114	126	129	130	106	101	135	117	134	108	130	122	116	115	123	105	117	109	127	117	124	112	123	104	120	127	112	109	146	145	111	116	140	121	131	122	131	119	125	134	104	102	118	101	103	102	114	105
ERR2136504	42	80	90	73	74	50	69	77	81	76	72	76	66	60	59	65	49	63	53	73	61	68	54	67	70	90	71	56	23	90	87	53	62	84	65	75	88	77	83	67	78	68	68	64	63	67	68	60	51
ERR2698814	57	79	89	46	47	41	68	52	80	51	71	49	39	51	50	40	40	54	46	46	50	59	47	56	71	89	44	47	52	65	62	46	53	57	38	48	87	50	82	54	51	69	67	55	64	68	67	49	42
QSC-B7-9-2-NPP	64	84	96	71	72	38	75	77	87	76	78	74	64	14	13	65	35	59	51	71	59	22	52	65	78	96	69	52	59	88	87	51	38	82	63	73	94	75	89	67	74	76	74	62	71	75	74	58	39
17Q003146	56	78	88	63	64	16	67	69	79	68	70	66	56	40	39	57	29	51	43	63	51	48	44	57	70	88	61	44	51	82	79	43	42	74	55	65	86	67	81	59	68	68	66	54	63	67	66	50	17
17Q003147	49	71	81	56	57	31	60	62	72	61	63	59	49	41	40	50	30	44	36	56	44	49	37	50	63	79	54	37	44	75	72	36	43	67	48	58	79	60	74	52	61	61	59	47	56	60	59	41	32
ERR2174894	56	80	90	65	64	40	67	69	81	66	72	66	58	50	49	57	39	51	35	63	53	58	44	59	68	88	63	46	53	80	79	43	50	76	57	67	88	65	83	59	70	68	68	54	63	65	68	52	39
SRR15053951	86	108	118	55	40	70	97	29	109	24	100	28	48	80	79	47	69	83	73	53	79	88	74	85	98	118	53	76	81	72	69	73	82	42	47	57	116	37	111	81	60	96	96	84	91	95	96	78	71
17Q003142	60	84	94	53	54	46	73	59	85	58	76	56	46	56	55	47	45	57	51	53	55	64	50	61	76	94	51	50	57	72	69	51	58	64	45	55	92	57	87	59	58	74	72	60	69	73	72	54	47
QSC-C4-4-1-NPP	60	80	92	67	66	34	71	71	83	68	74	70	60	10	3	59	31	55	43	67	55	18	46	61	72	92	65	48	55	82	81	45	34	78	59	69	90	69	85	61	70	70	70	58	65	69	70	54	35
SRR5140000	76	98	110	41	48	62	87	51	101	50	92	48	38	70	69	37	59	73	63	45	71	78	66	77	88	108	43	68	73	58	59	65	70	58	35	47	108	49	103	73	48	88	88	74	83	85	88	70	61
SRR8144775	77	99	109	46	31	61	88	28	100	27	91	27	39	71	70	38	60	74	64	44	70	79	65	76	89	109	44	67	72	63	60	64	73	35	38	48	107	28	102	72	51	87	87	75	82	86	87	69	62
2013LSAL01112	77	73	85	92	93	69	50	96	80	95	67	95	85	79	78	84	68	82	72	92	80	87	73	86	51	83	90	75	72	109	106	72	81	103	84	94	81	96	78	86	97	49	49	83	58	50	49	79	70
SRR14011978	66	88	98	73	74	50	77	79	89	78	80	76	66	60	59	67	49	63	55	73	61	68	56	67	80	98	71	56	61	92	89	55	62	84	65	75	96	77	91	69	78	78	76	58	73	77	76	60	51
SRR5196051	74	96	106	43	42	58	85	45	97	44	88	44	36	68	67	35	57	71	61	39	67	76	62	73	86	106	41	64	69	60	57	61	70	52	35	45	104	45	99	69	48	84	84	72	79	83	84	66	59
2014LSAL02042	64	64	58	81	82	58	51	87	69	86	56	82	74	68	67	75	57	69	61	79	69	76	64	75	54	68	79	64	61	98	97	63	68	92	73	83	72	83	51	77	86	54	52	70	19	51	52	68	57
SRR5705061	55	75	87	62	63	37	66	68	78	67	69	65	55	45	44	56	34	50	38	62	50	53	43	56	69	87	60	43	50	79	78	42	47	73	54	64	85	66	80	58	65	67	65	53	62	66	65	49	38
ERR2208711	49	71	81	56	55	31	60	62	72	59	63	59	49	41	40	48	30	44	32	56	44	47	37	50	63	81	52	37	42	75	70	36	43	67	48	56	79	58	74	50	59	61	59	47	56	60	59	43	32
SRR3322997	52	74	84	59	60	34	63	65	75	64	66	62	52	44	43	53	33	47	35	59	47	52	40	53	66	84	57	40	47	78	75	39	46	70	51	61	82	63	77	55	64	64	62	50	59	63	62	46	35
SRR6042810	72	94	104	13	40	56	83	47	95	44	86	44	32	66	65	33	55	69	59	41	65	74	62	71	86	104	37	62	67	58	55	61	68	52	29	41	102	43	97	69	44	84	82	70	79	83	82	64	57
SRR5365054	82	104	114	49	52	66	93	53	105	54	96	54	40	76	75	39	65	79	69	51	75	82	70	81	94	114	45	72	75	64	41	69	78	62	41	49	112	55	107	75	52	92	92	80	87	91	92	74	67
2015LSAL01646	86	82	72	101	102	78	71	107	87	106	76	104	94	88	87	95	77	91	83	101	89	96	84	95	74	92	99	84	81	120	117	83	90	112	93	103	90	105	65	97	106	72	70	92	53	73	70	88	79
ERR2174790	44	68	78	61	62	38	57	67	69	66	60	64	54	48	47	55	37	51	43	61	49	56	44	55	60	78	59	44	39	80	77	43	50	72	53	63	76	65	71	57	66	58	56	52	53	57	56	48	39
ERR2174793	55	77	87	44	45	39	66	48	78	47	69	47	37	47	46	36	38	52	42	44	48	55	43	54	67	87	42	45	50	61	58	42	49	55	36	46	85	48	80	50	49	65	65	53	60	64	65	47	40
SRR5000215	66	88	98	29	36	50	77	41	89	40	80	38	26	60	59	27	49	63	55	35	59	68	56	65	80	98	31	56	61	52	49	55	62	46	23	35	96	39	91	63	38	78	76	64	73	77	76	58	51
2013LSAL04720	48	70	80	55	56	28	59	59	71	58	62	58	48	38	37	47	27	43	33	55	43	46	34	49	60	80	53	36	43	72	69	33	40	66	47	57	78	59	73	49	60	58	58	46	53	57	58	42	29
ERR2174794	43	67	77	52	51	27	54	58	68	55	59	53	45	37	36	46	26	38	24	50	40	45	33	46	57	75	50	33	40	69	68	32	37	63	44	54	75	52	70	48	57	57	55	41	52	54	55	39	26
ERR2208764	62	86	96	79	80	56	75	85	87	84	78	82	72	66	65	73	55	69	61	79	67	74	62	73	78	96	77	62	57	98	95	61	68	90	71	81	94	83	89	75	84	76	74	70	71	75	74	66	57
2018LSAL02657	90	86	78	105	106	82	75	111	93	110	80	108	98	92	91	99	81	95	87	105	93	100	88	99	78	96	103	88	85	124	121	87	94	116	97	107	94	109	71	101	110	76	74	96	59	77	74	92	83
ERR2208694	75	77	89	90	91	67	66	94	64	93	71	93	83	77	76	82	66	80	70	90	78	85	71	84	67	83	88	73	70	107	104	70	79	101	82	92	85	94	82	84	95	65	65	81	62	66	65	77	68
SRR3284591	44	66	76	51	52	26	55	57	67	56	58	54	44	36	35	45	25	39	27	51	39	44	32	45	58	76	49	32	39	70	67	31	38	62	43	53	74	55	69	47	56	56	54	42	51	55	54	38	27
ERR2174813	53	75	85	60	61	35	64	64	76	63	67	63	53	45	44	52	34	48	38	60	48	53	39	54	65	83	58	41	48	77	74	38	47	71	52	62	83	64	78	54	65	63	63	51	58	62	63	45	36
2014LSAL05438	56	78	88	63	64	38	67	67	79	66	70	66	56	48	47	55	37	51	39	63	51	56	42	57	68	88	61	44	51	80	77	41	50	74	55	65	86	67	81	57	68	66	66	54	61	65	66	50	39
17Q002786	63	85	95	68	69	47	74	72	86	71	77	71	61	57	56	60	46	60	50	68	24	65	51	30	75	95	66	53	58	85	82	50	59	79	60	70	93	72	88	62	73	73	73	61	68	72	73	7	48
ERR2136511	50	72	82	57	56	32	61	63	73	60	64	60	50	42	41	51	31	45	31	57	45	50	38	51	64	82	55	38	45	76	73	37	44	68	49	59	80	59	75	53	62	62	60	48	57	61	60	44	33
ERR2136510	46	70	80	55	56	30	57	61	71	60	62	56	48	40	39	49	29	41	33	53	43	48	36	49	60	78	53	36	43	72	71	35	40	66	47	57	78	57	73	51	60	60	58	44	55	57	58	42	29
ERR2136513	48	72	82	57	58	32	59	61	73	60	64	58	50	42	41	49	31	43	29	55	45	50	36	51	60	80	55	38	45	72	71	35	42	68	49	59	80	59	75	51	62	60	60	46	55	57	60	44	31
17Q003066	56	78	88	63	64	30	67	67	79	66	70	66	56	30	29	53	29	51	41	63	51	36	42	57	68	88	59	44	49	80	75	41	32	74	55	63	86	67	81	55	66	66	66	54	61	65	66	50	31
ERR2136515	55	77	87	62	61	37	66	66	78	63	69	65	55	47	46	54	36	50	34	62	50	55	41	56	67	87	60	43	50	79	76	40	49	73	54	64	85	64	80	56	67	65	65	53	60	64	65	49	38
17Q003092	49	73	83	58	59	1	60	64	74	63	65	59	51	35	34	52	24	44	36	56	46	43	39	52	63	81	56	39	46	75	74	38	35	69	50	60	81	60	76	54	63	63	61	47	58	60	61	45	0
SRR14012003	54	68	78	69	70	46	57	75	69	74	60	72	62	56	55	63	45	59	51	69	57	64	52	63	60	78	67	52	49	88	85	51	58	80	61	71	76	73	71	65	74	58	56	60	53	57	56	56	47
DRR236435	28	78	88	71	72	48	67	77	79	76	70	74	64	58	57	65	47	61	53	71	59	66	54	65	70	88	65	54	35	90	87	53	60	78	63	73	86	75	81	67	76	68	66	62	63	67	66	58	49
ERR2698816	68	90	100	57	58	52	79	63	91	62	82	60	50	62	61	51	51	65	57	57	61	70	58	67	82	100	55	58	63	76	73	57	64	68	49	59	98	61	93	65	62	80	78	66	75	79	78	60	53
SRR6006967	66	88	98	31	36	50	77	41	89	40	80	38	26	60	59	27	49	63	55	35	59	68	56	65	80	98	31	56	61	52	49	55	62	46	17	35	96	39	91	63	38	78	76	64	73	77	76	58	51
2020LSAL03811	95	91	83	110	111	87	80	116	98	115	85	113	103	97	96	104	86	100	92	110	98	105	93	104	83	101	108	93	90	129	126	92	99	121	102	112	99	114	76	106	115	81	79	101	64	82	79	97	88
17Q002728	60	80	92	67	68	34	71	73	83	72	74	70	60	10	9	59	31	55	47	67	55	14	48	61	74	92	63	48	53	84	81	47	34	78	59	67	90	71	85	61	68	72	70	58	67	71	70	54	35
ERR2382844	73	71	45	88	89	65	60	92	76	91	63	91	81	75	74	78	64	78	68	88	76	81	69	82	61	81	84	71	66	105	100	68	77	99	80	88	79	92	38	80	91	59	59	79	38	58	59	75	66
QSC-C-6-1	54	78	88	63	64	30	65	69	79	68	70	64	56	30	29	57	29	49	41	61	51	38	44	57	68	86	61	44	51	80	79	43	26	74	55	65	86	65	81	59	68	68	66	52	63	65	66	50	29
17Q002720	56	78	86	61	62	40	67	67	79	66	70	64	54	50	49	55	39	53	45	61	49	58	46	55	70	88	59	46	51	80	77	45	52	72	53	63	86	65	81	57	66	68	66	54	63	67	66	48	41
SRR10990320	74	96	106	43	28	58	85	25	97	24	88	24	36	68	67	35	57	71	61	41	67	76	62	73	86	106	41	64	69	60	57	61	70	32	35	45	104	25	99	69	48	84	84	72	79	83	84	66	59
QSC-A-3-1	84	108	118	93	92	68	95	97	109	94	100	94	86	78	77	83	67	77	67	91	81	86	72	87	92	112	87	72	81	108	107	71	78	100	85	95	116	93	111	85	98	96	96	82	91	93	96	80	67
ERR2174795	67	63	73	82	83	59	50	88	68	87	57	85	75	69	68	76	58	72	64	82	70	77	65	76	53	73	80	65	62	101	98	64	71	93	74	84	71	86	66	78	87	51	49	73	48	52	49	69	60
17Q002724	85	81	71	100	101	77	70	106	86	105	75	103	93	87	86	94	76	90	82	100	88	95	83	94	73	91	98	83	80	119	116	82	89	111	92	102	89	104	64	96	105	71	69	91	52	72	69	85	78
SRR12741655	89	111	121	58	43	73	100	32	112	31	103	31	51	83	82	48	72	86	76	56	82	89	77	88	101	121	54	79	82	75	70	76	85	45	50	58	119	40	114	82	61	99	99	87	94	98	99	81	74
17Q003133	70	92	102	75	76	54	81	81	93	80	84	78	68	64	63	69	53	67	59	75	31	72	60	9	84	102	73	60	65	94	91	59	66	86	67	77	100	79	95	71	80	82	80	68	77	81	80	30	55
17Q003132	68	90	100	73	74	52	79	79	91	78	82	76	66	62	61	67	51	65	57	73	29	70	58	7	82	100	71	58	63	92	89	57	64	84	65	75	98	77	93	69	78	80	78	66	75	79	78	28	53
ERR2208696	50	72	82	57	58	32	61	63	73	62	64	60	50	42	41	49	31	45	35	57	45	48	38	51	64	82	53	38	43	76	71	37	44	68	49	57	80	61	75	51	60	62	60	48	57	61	60	44	33
SRR5684040	60	82	92	27	30	44	71	33	83	32	74	32	18	54	53	19	43	57	47	29	53	62	48	59	72	92	25	50	55	42	39	47	56	40	19	29	90	33	85	55	32	70	70	58	65	69	70	52	45
17Q003135	69	91	101	74	75	53	80	78	92	77	83	77	67	63	62	66	52	66	56	74	30	71	57	8	81	101	72	59	64	91	88	56	65	85	66	76	99	78	94	68	79	79	79	67	74	78	79	29	54
17Q003134	69	91	101	74	75	53	80	80	92	79	83	77	67	63	62	68	52	66	58	74	30	71	59	8	83	101	72	59	64	93	90	58	65	85	66	76	99	78	94	70	79	81	79	67	76	80	79	29	54
17Q001857	62	82	94	69	70	36	73	75	85	74	76	72	62	12	11	63	33	57	49	69	57	20	50	63	76	94	67	50	57	86	85	49	36	80	61	71	92	73	87	65	72	74	72	60	69	73	72	56	37
SRR3284592	62	82	94	29	32	46	73	37	85	36	74	34	20	56	55	23	45	59	51	31	55	64	52	61	76	94	27	52	57	46	43	51	58	42	21	31	90	35	87	59	34	74	72	60	69	73	72	54	47
2021LSAL06157	68	90	100	75	76	52	79	79	91	78	82	78	68	62	61	65	51	65	55	75	63	68	56	69	80	100	71	58	61	92	87	55	64	86	67	75	98	79	93	67	78	78	78	46	73	77	78	62	53
17Q001852	60	82	94	69	70	36	71	75	85	74	76	70	62	12	11	63	33	55	47	67	57	20	50	63	74	92	67	50	57	84	85	49	34	80	61	71	92	71	87	65	72	74	72	58	69	71	72	56	35
DRR236569	5	77	87	70	71	47	66	76	78	75	69	73	63	57	56	64	46	58	52	70	58	65	51	64	69	87	68	51	34	89	86	52	59	81	62	72	85	74	80	66	75	67	65	61	62	66	65	57	48
[truncated: 276 more columns]
